# Supplementary material for: Integrated optimization of spatiotemporal resources at the intersection for delay minimization using genetic algorithm
Source: PLoS One. 2026 Jan 23;21(1):e0339519. doi: 10.1371/journal.pone.0339519 (PMC12829821; doi:10.1371/journal.pone.0339519)
Supplement: S1 File — (XLSX) [file pone.0339519.s001.xlsx]

## Sheet: Fig 11(a)
Number of iterations	Average delay (s)
1	150.91
2	150.91
3	115.753
4	115.506
5	115.506
6	115.506
7	115.506
8	115.506
9	115.506
10	115.506
11	115.506
12	115.506
13	115.506
14	115.506
15	115.506
16	115.506
17	115.506
18	115.506
19	115.506
20	115.506
21	115.506
22	115.506
23	115.158
24	114.992
25	114.992
26	114.992
27	114.992
28	114.992
29	114.992
30	114.992
31	114.992
32	114.992
33	114.992
34	114.992
35	114.992
36	114.992
37	114.709
38	114.709
39	114.709
40	113.815
41	113.815
42	113.815
43	113.815
44	113.815
45	113.773
46	113.773
47	113.773
48	113.773
49	113.773
50	113.773
51	113.773
52	113.773
53	113.773
54	113.773
55	113.773
56	113.773
57	113.773
58	113.773
59	113.773
60	113.773
61	113.773
62	113.773
63	113.773
64	113.773
65	113.773
66	112.72
67	101.779
68	101.779
69	101.779
70	101.779
71	101.779
72	101.779
73	101.779
74	101.779
75	101.779
76	101.779
77	101.779
78	101.779
79	101.779
80	101.779
81	101.779
82	101.689
83	101.689
84	101.689
85	101.689
86	101.689
87	101.689
88	101.689
89	101.689
90	101.689
91	101.689
92	101.689
93	101.689
94	101.689
95	100.799
96	100.799
97	100.799
98	100.799
99	100.799
100	86.8536
101	86.8536
102	86.8536
103	86.8536
104	86.8536
105	86.8536
106	86.8536
107	86.8536
108	86.8536
109	86.8536
110	86.8536
111	86.8536
112	86.8536
113	86.8536
114	86.8536
115	86.8536
116	84.4444
117	84.4444
118	84.4444
119	83.1757
120	83.1757
121	83.1757
122	83.1757
123	83.1757
124	83.1757
125	83.1757
126	83.1757
127	82.4621
128	82.4621
129	82.4621
130	82.4621
131	82.4621
132	82.4621
133	82.4621
134	82.4621
135	82.4621
136	82.4621
137	80.9752
138	80.9752
139	79.9395
140	79.9395
141	79.9395
142	62.501
143	62.501
144	62.501
145	62.501
146	62.501
147	62.501
148	62.501
149	62.501
150	62.501
151	62.501
152	62.501
153	61.2755
154	61.2755
155	61.2755
156	61.2755
157	61.2755
158	61.2755
159	61.2755
160	61.2755
161	61.2755
162	61.2755
163	61.2755
164	61.2755
165	61.2755
166	61.2755
167	61.2755
168	61.2755
169	61.2755
170	61.2755
171	60.1372
172	60.1372
173	60.1372
174	60.1372
175	60.1372
176	60.1372
177	60.1372
178	60.1372
179	60.1372
180	59.917
181	59.917
182	59.917
183	59.3825
184	59.3825
185	59.3825
186	59.3825
187	59.3825
188	59.3825
189	59.3825
190	59.3825
191	59.3825
192	59.3825
193	59.3825
194	59.3825
195	59.3825
196	59.3825
197	59.3825
198	59.3825
199	59.3825
200	59.3825
201	59.3825
202	59.3825
203	59.3825
204	59.3825
205	59.3825
206	59.3825
207	59.3825
208	59.3825
209	59.3825
210	59.3825
211	59.3825
212	59.3825
213	59.3825
214	59.3825
215	59.3825
216	59.3825
217	59.3825
218	59.3825
219	59.3825
220	59.3825
221	59.3825
222	58.9603
223	58.9603
224	58.9603
225	58.9603
226	58.9603
227	58.9603
228	58.9603
229	58.9603
230	58.9603
231	58.9603
232	58.9603
233	58.9603
234	58.9603
235	58.3225
236	58.3225
237	58.3225
238	58.3225
239	58.3225
240	58.3225
241	58.3225
242	58.3225
243	58.3225
244	58.3225
245	58.3225
246	58.3225
247	58.3225
248	58.3225
249	58.3225
250	58.3225
251	58.3225
252	58.3225
253	58.3225
254	58.3225
255	58.3225
256	58.3225
257	58.3225
258	58.3225
259	58.3225
260	58.3225
261	58.3225
262	58.3225
263	58.3225
264	58.3225
265	58.3225
266	58.3225
267	58.3225
268	58.3225
269	58.3225
270	58.3225
271	58.3225
272	58.3225
273	58.3225
274	58.3225
275	56.6343
276	56.6343
277	56.6343
278	56.6343
279	56.6343
280	56.6343
281	56.6343
282	56.6343
283	54.6465
284	54.6465
285	54.6465
286	54.6465
287	54.6465
288	54.6465
289	54.6465
290	54.6465
291	54.6465
292	54.6465
293	54.6465
294	54.6465
295	54.6465
296	54.6465
297	54.6465
298	54.6465
299	54.6465
300	54.6465
301	54.6465
302	54.6465
303	54.6465
304	54.6465
305	54.6465
306	54.4991
307	54.4991
308	54.4991
309	54.4991
310	54.4991
311	54.4991
312	54.4991
313	54.4991
314	54.4991
315	54.4991
316	54.4991
317	54.4991
318	54.4991
319	54.4991
320	54.4991
321	54.4991
322	54.4991
323	54.4991
324	54.4991
325	54.4991
326	54.4991
327	54.4991
328	54.4991
329	54.4991
330	54.4991
331	54.4991
332	54.4991
333	54.4991
334	54.4991
335	54.4991
336	54.4612
337	54.4612
338	54.4612
339	54.4612
340	54.4612
341	54.4612
342	54.4612
343	54.4612
344	54.4612
345	54.4612
346	54.4612
347	54.4612
348	54.4612
349	54.4612
350	54.4612
351	54.4612
352	54.4612
353	54.4612
354	54.4612
355	54.4612
356	54.4612
357	54.4612
358	54.4612
359	54.4612
360	54.4612
361	54.4612
362	54.4612
363	54.4612
364	54.4612
365	54.4612
366	54.4612
367	54.4612
368	54.4612
369	54.4612
370	54.4612
371	54.4612
372	54.4612
373	54.4612
374	54.4612
375	54.4612
376	54.4612
377	54.4612
378	54.4612
379	54.4612
380	54.4612
381	54.4612
382	54.4612
383	54.4612
384	54.4612
385	54.4612
386	54.4612
387	54.4612
388	54.4612
389	54.4612
390	54.4612
391	54.4612
392	54.4612
393	54.4612
394	54.4612
395	54.4612
396	54.4612
397	54.4612
398	54.4612
399	54.4612
400	54.4612
401	54.4612
402	54.4612
403	54.4612
404	54.4612
405	54.4612
406	54.4612
407	54.4612
408	54.4612
409	54.4612
410	54.4612
411	54.4612
412	54.4612
413	54.4612
414	54.4612
415	54.4612
416	54.4612
417	54.4612
418	54.4612
419	54.4612
420	54.4612
421	54.4612
422	54.4612
423	54.4612
424	54.4612
425	54.4612
426	54.4612
427	54.4612
428	54.4612
429	54.4612
430	54.4612
431	54.4612
432	54.4612
433	54.4612
434	54.4612
435	54.4612
436	54.4612
437	54.4612
438	54.4612
439	54.4612
440	54.4612
441	54.4612
442	54.4612
443	54.4612
444	54.4612
445	54.4612
446	54.4612
447	54.4612
448	54.4612
449	54.4612
450	54.4612
451	54.4612
452	54.4612
453	54.4612
454	54.4612
455	54.4612
456	54.4612
457	54.4612
458	54.4612
459	54.0829
460	54.0829
461	54.0829
462	54.0829
463	54.0829
464	54.0829
465	54.0829
466	49.9137
467	49.9137
468	49.9137
469	49.9137
470	49.9137
471	49.9137
472	49.9137
473	49.9137
474	49.9137
475	49.9137
476	49.9137
477	49.9137
478	49.9137
479	49.9137
480	49.9137
481	49.9137
482	49.9137
483	49.9137
484	49.9137
485	49.9137
486	49.9137
487	49.9137
488	49.9137
489	49.9137
490	49.9137
491	49.9137
492	49.9137
493	49.9137
494	49.9137
495	49.9137
496	49.9137
497	49.9137
498	49.9137
499	49.9137
500	49.9137
501	49.9137
502	49.9137
503	49.9137
504	49.9137
505	49.9137
506	49.9137
507	49.9137
508	49.9137
509	49.9137
510	49.9137
511	49.9137
512	49.9137
513	49.9137
514	49.9137
515	49.9137
516	49.9137
517	49.9137
518	49.9137
519	49.9137
520	49.9137
521	49.9137
522	49.9137
523	49.9137
524	49.9137
525	49.9137
526	49.9137
527	49.9137
528	49.9137
529	49.9137
530	49.9137
531	49.9137
532	49.9137
533	49.8606
534	49.5501
535	49.5501
536	49.5501
537	49.5501
538	49.5501
539	49.5501
540	49.5501
541	49.5501
542	49.5501
543	49.5501
544	49.5501
545	49.5501
546	49.5501
547	49.5501
548	49.5501
549	49.1919
550	49.1919
551	49.1919
552	49.1919
553	49.1919
554	49.1919
555	49.1919
556	49.1919
557	49.1919
558	49.1919
559	49.1919
560	49.1919
561	49.1919
562	49.1919
563	49.1919
564	49.1919
565	49.1919
566	49.1919
567	49.1919
568	49.1919
569	49.1919
570	49.1919
571	49.1919
572	49.1919
573	49.1919
574	49.1919
575	49.1919
576	49.1919
577	49.1919
578	49.1919
579	49.1919
580	49.1919
581	49.1919
582	49.1919
583	49.1919
584	49.1919
585	49.1919
586	49.1919
587	49.1919
588	49.1919
589	49.1919
590	49.1919
591	49.1919
592	49.1919
593	49.1919
594	49.1919
595	49.1919
596	49.1919
597	49.1919
598	49.1919
599	49.1919
600	49.1919
601	49.1919
602	49.1919
603	49.1919
604	49.1919
605	49.1919
606	49.1919
607	49.1919
608	49.1919
609	49.1919
610	49.1919
611	49.1919
612	49.1919
613	49.1919
614	49.1919
615	49.1919
616	49.1919
617	49.1919
618	49.1919
619	49.1919
620	49.1919
621	49.1919
622	49.1919
623	49.1919
624	49.1919
625	49.1919
626	49.1919
627	49.1919
628	49.1919
629	49.1919
630	49.1919
631	49.1919
632	49.1919
633	49.1919
634	49.1919
635	49.1919
636	49.1919
637	49.1919
638	49.1919
639	49.1919
640	49.1919
641	49.1919
642	49.1919
643	49.1919
644	49.1919
645	49.1919
646	49.1919
647	49.1919
648	49.1919
649	49.1919
650	49.1919
651	49.1919
652	49.1919
653	49.1919
654	49.1919
655	49.1919
656	49.1919
657	49.1919
658	49.1919
659	49.1919
660	49.1919
661	49.1919
662	49.1919
663	49.1919
664	49.1919
665	49.1919
666	49.1919
667	49.1919
668	49.1919
669	49.1919
670	49.1919
671	49.1919
672	49.1919
673	49.1919
674	49.1919
675	49.1919
676	49.1919
677	49.1919
678	49.1919
679	49.1919
680	49.1919
681	49.1919
682	49.1919
683	49.1919
684	49.1919
685	49.1919
686	49.1919
687	49.1919
688	49.1919
689	49.1919
690	49.1919
691	49.1919
692	49.1919
693	49.1919
694	49.1919
695	49.1919
696	49.1919
697	49.1919
698	49.1919
699	49.1919
700	49.1919
701	49.1919
702	49.1919
703	49.1919
704	49.1919
705	49.1919
706	49.1919
707	49.1919
708	49.1919
709	49.1919
710	49.1919
711	49.1919
712	49.1919
713	49.1919
714	49.1919
715	49.1919
716	49.1919
717	49.1919
718	49.1919
719	49.1919
720	48.5139
721	48.5139
722	48.5139
723	48.5139
724	48.5139
725	48.5139
726	48.5139
727	48.5139
728	48.5139
729	48.5139
730	48.5139
731	48.5139
732	48.5139
733	48.5139
734	48.5139
735	48.5139
736	48.5139
737	48.5139
738	48.5139
739	48.5139
740	48.5139
741	48.5139
742	48.5139
743	48.5139
744	48.5139
745	48.5139
746	48.5139
747	48.5139
748	48.5139
749	48.5139
750	48.5139
751	48.5139
752	48.5139
753	48.5139
754	48.5139
755	48.5139
756	48.5139
757	48.5139
758	48.5139
759	48.5139
760	48.5139
761	48.5139
762	48.5139
763	48.5139
764	48.5139
765	48.5139
766	48.5139
767	48.5139
768	48.5139
769	48.5139
770	48.5139
771	48.5139
772	48.5139
773	48.5139
774	48.5139
775	48.5139
776	48.5139
777	48.5139
778	48.5139
779	48.5139
780	48.5139
781	48.5139
782	48.5139
783	48.5139
784	48.5139
785	48.5139
786	48.5139
787	48.5139
788	48.5139
789	48.5139
790	48.5139
791	48.5139
792	48.5139
793	48.5139
794	48.5139
795	48.5139
796	48.5139
797	48.5139
798	48.5139
799	48.5139
800	48.5139
801	48.5139
802	48.5139
803	48.5139
804	48.5139
805	48.5139
806	48.5139
807	48.5139
808	48.5139
809	48.5139
810	48.5139
811	48.5139
812	48.5139
813	48.5139
814	48.5139
815	48.5139
816	48.5139
817	48.5139
818	48.5139
819	48.5139
820	48.5139
821	48.5139
822	48.5139
823	48.5139
824	48.5139
825	48.5139
826	48.5139
827	48.5139
828	48.5139
829	48.5139
830	48.5139
831	48.5139
832	48.5139
833	48.5139
834	48.5139
835	48.5139
836	48.5139
837	48.5139
838	48.5139
839	48.5139
840	48.5139
841	48.5139
842	48.5139
843	48.5139
844	48.5139
845	48.5139
846	48.5139
847	48.5139
848	48.5139
849	48.5139
850	48.5139
851	48.5139
852	48.5139
853	48.5139
854	48.5139
855	48.5139
856	48.5139
857	48.5139
858	48.5139
859	48.5139
860	48.5139
861	48.5139
862	48.5139
863	48.5139
864	48.5139
865	48.5139
866	48.5139
867	48.5139
868	48.5139
869	48.5139
870	48.5139
871	48.5139
872	48.5139
873	48.5139
874	48.5139
875	48.5139
876	48.5139
877	48.5139
878	48.5139
879	48.5139
880	48.5139
881	48.5139
882	48.5139
883	48.5139
884	48.5139
885	48.5139
886	48.5139
887	48.5139
888	48.5139
889	48.5139
890	48.5139
891	48.5139
892	48.5139
893	48.5139
894	48.5139
895	48.5139
896	48.5139
897	48.5139
898	48.295
899	48.295
900	48.295
901	48.295
902	48.295
903	47.9568
904	47.9568
905	47.9568
906	47.9568
907	47.9568
908	47.9568
909	47.9568
910	47.9568
911	47.9568
912	47.9568
913	47.9568
914	47.9568
915	47.9568
916	47.9568
917	47.9568
918	47.9568
919	47.9568
920	47.9568
921	47.9568
922	47.9568
923	47.9568
924	47.9568
925	47.9568
926	47.9568
927	47.9568
928	47.9568
929	47.9568
930	47.9568
931	47.9568
932	47.9568
933	47.9568
934	47.9568
935	47.9568
936	47.9568
937	47.9568
938	47.9568
939	47.9568
940	47.9568
941	47.9568
942	47.9568
943	47.9568
944	47.9568
945	47.9568
946	47.9568
947	47.9568
948	47.9568
949	47.9568
950	47.9568
951	47.9568
952	47.9568
953	47.9568
954	47.9568
955	47.9568
956	47.9568
957	47.9568
958	47.9568
959	47.9568
960	47.9568
961	47.9568
962	47.9568
963	47.9568
964	47.9568
965	47.9568
966	47.9568
967	47.9568
968	47.9568
969	47.9568
970	47.9568
971	47.9568
972	47.9568
973	47.9568
974	47.9568
975	47.9568
976	47.9568
977	47.9568
978	47.9568
979	47.9568
980	47.9568
981	47.9568
982	47.9568
983	47.9568
984	47.9568
985	47.9568
986	47.9568
987	47.9568
988	47.9568
989	47.9568
990	47.9568
991	47.9568
992	47.9568
993	47.9568
994	47.9568
995	47.9568
996	47.9568
997	47.9568
998	47.9568
999	47.9568
1000	47.9568
1001	47.9568
1002	47.2513
1003	47.2513
1004	47.2513
1005	47.2513
1006	47.2513
1007	47.2513
1008	47.2513
1009	47.2513
1010	47.2513
1011	47.2513
1012	47.2513
1013	47.2513
1014	47.2513
1015	47.2513
1016	47.2513
1017	47.2513
1018	47.2513
1019	47.2513
1020	47.2513
1021	47.2513
1022	47.2513
1023	47.2513
1024	47.2513
1025	47.2513
1026	47.2513
1027	47.2513
1028	47.2513
1029	47.2513
1030	47.2513
1031	47.2513
1032	47.2513
1033	47.2513
1034	47.2513
1035	47.2513
1036	47.2513
1037	47.2513
1038	47.2513
1039	47.2513
1040	47.2513
1041	47.2513
1042	47.2513
1043	47.2513
1044	47.2513
1045	47.2513
1046	47.2513
1047	47.2513
1048	47.2513
1049	47.2513
1050	47.2513
1051	47.2513
1052	47.2513
1053	47.2513
1054	47.2513
1055	47.2513
1056	47.2513
1057	47.2513
1058	47.2513
1059	47.2513
1060	47.2513
1061	47.2513
1062	47.2513
1063	47.2513
1064	47.2513
1065	47.2513
1066	47.2513
1067	47.2513
1068	47.2513
1069	47.2513
1070	47.2513
1071	47.2513
1072	47.2513
1073	47.2513
1074	47.2513
1075	47.2513
1076	47.2513
1077	47.2513
1078	47.2513
1079	47.2513
1080	47.2513
1081	47.2513
1082	47.2513
1083	47.2513
1084	47.2513
1085	47.2513
1086	47.2513
1087	47.2513
1088	47.2513
1089	47.2513
1090	47.2513
1091	47.2513
1092	47.2513
1093	47.2513
1094	47.2513
1095	47.2513
1096	47.2513
1097	47.2513
1098	47.2513
1099	47.2513
1100	47.2513
1101	47.2513
1102	47.2513
1103	47.2513
1104	47.2513
1105	47.2513
1106	47.2513
1107	47.2513
1108	47.2513
1109	47.2513
1110	47.2513
1111	47.2513
1112	47.2513
1113	47.2513
1114	47.2513
1115	47.2513
1116	47.2513
1117	47.2513
1118	47.2513
1119	47.2513
1120	47.2513
1121	47.2513
1122	47.2513
1123	47.2513
1124	47.2513
1125	47.2513
1126	47.2513
1127	47.2513
1128	47.2513
1129	47.2513
1130	47.2513
1131	47.2513
1132	47.2513
1133	47.2513
1134	47.2513
1135	47.2513
1136	47.2513
1137	47.2513
1138	47.2513
1139	47.2513
1140	47.2513
1141	47.2513
1142	47.2513
1143	47.2513
1144	47.2513
1145	47.2513
1146	47.2513
1147	47.2513
1148	47.2513
1149	47.2513
1150	47.2513
1151	47.2513
1152	47.2513
1153	47.2513
1154	47.2513
1155	47.2513
1156	47.2513
1157	47.2513
1158	47.2513
1159	47.2513
1160	47.2513
1161	47.2513
1162	47.2513
1163	47.2513
1164	47.2513
1165	47.2513
1166	47.2513
1167	47.2513
1168	47.2513
1169	47.2513
1170	47.2513
1171	47.2513
1172	47.2513
1173	47.2513
1174	47.2513
1175	47.2513
1176	47.2513
1177	47.2513
1178	47.2513
1179	47.2513
1180	47.2513
1181	47.2513
1182	47.2513
1183	47.2513
1184	47.2513
1185	47.2513
1186	47.2513
1187	47.2513
1188	47.2513
1189	47.2513
1190	47.2513
1191	47.2513
1192	47.2513
1193	47.2513
1194	47.2513
1195	47.2513
1196	47.2513
1197	47.2513
1198	47.2513
1199	47.2513
1200	47.2513
1201	47.2513
1202	47.2513
1203	47.2513
1204	47.2513
1205	47.2513
1206	47.2513
1207	47.2513
1208	47.2513
1209	47.2513
1210	47.2513
1211	47.2513
1212	47.2513
1213	47.2513
1214	47.2513
1215	47.2513
1216	47.2513
1217	47.2513
1218	47.2513
1219	47.2513
1220	47.2513
1221	47.2513
1222	47.2513
1223	47.2513
1224	47.2513
1225	47.2513
1226	47.2513
1227	47.2513
1228	47.2513
1229	47.2513
1230	47.2513
1231	47.2513
1232	47.2513
1233	47.2513
1234	47.2513
1235	47.2513
1236	47.2513
1237	47.2513
1238	47.2513
1239	47.2513
1240	47.2513
1241	47.2513
1242	47.2513
1243	47.2513
1244	47.2513
1245	47.2513
1246	47.2513
1247	47.2513
1248	47.2513
1249	47.2513
1250	47.2513
1251	47.2513
1252	47.2513
1253	47.2513
1254	47.2513
1255	47.2513
1256	47.2513
1257	47.2513
1258	47.2513
1259	47.2513
1260	47.2513
1261	47.2513
1262	47.2513
1263	47.2513
1264	47.2513
1265	47.2513
1266	47.2513
1267	47.2513
1268	47.2513
1269	47.2513
1270	47.2513
1271	47.2513
1272	47.2513
1273	47.2513
1274	47.2513
1275	47.2513
1276	47.2513
1277	47.2513
1278	47.2513
1279	47.2513
1280	47.2513
1281	47.2513
1282	47.2513
1283	47.2513
1284	47.2513
1285	47.2513
1286	47.2513
1287	47.2513
1288	47.2513
1289	47.2513
1290	47.2513
1291	47.2513
1292	47.2513
1293	47.2513
1294	47.2513
1295	47.2513
1296	47.2513
1297	47.2513
1298	47.2513
1299	47.2513
1300	47.2513
1301	47.2513
1302	47.2513
1303	47.2513
1304	47.2513
1305	47.2513
1306	47.2513
1307	47.2513
1308	47.2513
1309	47.2513
1310	47.2513
1311	47.2513
1312	47.2513
1313	47.2513
1314	47.2513
1315	47.2513
1316	47.2513
1317	47.2513
1318	47.2513
1319	47.2513
1320	47.2513
1321	47.2513
1322	47.2513
1323	47.2513
1324	47.2513
1325	47.2513
1326	47.2513
1327	47.2513
1328	47.2513
1329	47.2513
1330	47.2513
1331	47.2513
1332	47.2513
1333	47.2513
1334	47.2513
1335	47.2513
1336	47.2513
1337	47.2513
1338	47.2513
1339	47.2513
1340	47.2513
1341	47.2513
1342	47.2513
1343	47.2513
1344	47.2513
1345	47.2513
1346	47.2513
1347	47.2513
1348	47.2513
1349	47.2513
1350	47.2513
1351	47.2513
1352	47.2513
1353	47.2513
1354	47.2513
1355	47.2513
1356	47.2513
1357	47.2513
1358	47.2513
1359	47.2513
1360	47.2513
1361	47.2513
1362	47.2513
1363	47.2513
1364	47.2513
1365	47.2513
1366	47.2513
1367	47.2513
1368	47.2513
1369	47.2513
1370	47.2513
1371	47.2513
1372	47.2513
1373	47.2513
1374	47.2513
1375	47.2513
1376	47.2513
1377	47.2513
1378	47.2513
1379	47.2513
1380	47.2513
1381	47.2513
1382	47.2513
1383	47.2513
1384	47.2513
1385	47.2513
1386	47.2513
1387	47.2513
1388	47.2513
1389	47.2513
1390	47.2513
1391	47.2513
1392	47.2513
1393	47.2513
1394	47.2513
1395	47.2513
1396	47.2513
1397	47.2513
1398	47.2513
1399	47.2513
1400	47.2513
1401	47.2513
1402	47.2513
1403	47.2513
1404	47.2513
1405	47.2513
1406	47.2513
1407	47.2513
1408	47.2513
1409	47.2513
1410	47.2513
1411	47.2513
1412	47.2513
1413	47.2513
1414	47.2513
1415	47.2513
1416	47.2513
1417	47.2513
1418	47.2513
1419	47.2513
1420	47.2513
1421	47.2513
1422	47.2513
1423	47.2513
1424	47.2513
1425	47.2513
1426	47.2513
1427	47.2513
1428	47.2513
1429	47.2513
1430	47.2513
1431	47.2513
1432	47.2513
1433	47.2513
1434	47.2513
1435	47.2513
1436	47.2513
1437	47.2513
1438	47.2513
1439	47.2513
1440	47.2513
1441	47.2513
1442	47.2513
1443	47.2513
1444	47.2513
1445	47.2513
1446	47.2513
1447	47.2513
1448	47.2513
1449	47.2513
1450	47.2513
1451	47.2513
1452	47.2513
1453	47.2513
1454	46.5268
1455	46.5268
1456	46.5268
1457	46.5268
1458	46.5268
1459	46.5268
1460	46.5268
1461	46.5268
1462	46.5268
1463	46.5268
1464	46.5268
1465	46.5268
1466	46.5268
1467	46.5268
1468	46.5268
1469	46.5268
1470	46.5268
1471	46.5268
1472	46.5268
1473	46.5268
1474	46.5268
1475	46.5268
1476	46.5268
1477	46.5268
1478	46.5268
1479	46.5268
1480	46.5268
1481	46.5268
1482	46.5268
1483	46.5268
1484	46.5268
1485	46.5268
1486	46.5268
1487	46.5268
1488	46.5268
1489	46.5268
1490	46.5268
1491	46.5268
1492	46.5268
1493	46.5268
1494	46.5268
1495	46.5268
1496	46.5268
1497	46.5268
1498	46.5268
1499	46.5268
1500	46.5268
1501	46.5268
1502	46.5268
1503	46.5268
1504	46.5268
1505	46.5268
1506	46.5268
1507	46.5268
1508	46.5268
1509	46.5268
1510	46.5268
1511	46.5268
1512	46.5268
1513	46.5268
1514	46.5268
1515	46.5268
1516	46.5268
1517	46.5268
1518	46.5268
1519	46.5268
1520	46.5268
1521	46.5268
1522	46.5268
1523	46.5268
1524	46.5268
1525	46.5268
1526	46.5268
1527	46.5268
1528	46.5268
1529	46.5268
1530	46.5268
1531	46.5268
1532	46.5268
1533	46.5268
1534	46.5268
1535	46.5268
1536	46.5268
1537	46.5268
1538	46.5268
1539	46.5268
1540	46.5268
1541	46.5268
1542	46.5268
1543	46.5268
1544	46.5268
1545	46.5268
1546	46.5268
1547	46.5268
1548	46.5268
1549	46.5268
1550	46.5268
1551	46.5268
1552	46.5268
1553	46.5268
1554	46.5268
1555	46.5268
1556	46.5268
1557	46.5268
1558	46.5268
1559	46.5268
1560	46.5268
1561	46.5268
1562	46.5268
1563	46.5268
1564	46.5268
1565	46.5268
1566	46.5268
1567	46.5268
1568	46.5268
1569	46.5268
1570	46.5268
1571	46.5268
1572	46.5268
1573	46.5268
1574	46.5268
1575	46.5268
1576	46.5268
1577	46.5268
1578	46.5268
1579	46.5268
1580	46.5268
1581	46.5268
1582	46.5268
1583	46.5268
1584	46.5268
1585	46.5268
1586	46.5268
1587	46.5268
1588	46.5268
1589	46.5268
1590	46.5268
1591	46.5268
1592	46.5268
1593	46.5268
1594	46.5268
1595	46.5268
1596	46.5268
1597	46.5268
1598	46.5268
1599	46.5268
1600	46.5268
1601	46.5268
1602	46.5268
1603	46.5268
1604	46.5268
1605	46.5268
1606	46.5268
1607	46.5268
1608	46.5268
1609	46.5268
1610	46.5268
1611	46.5268
1612	46.5268
1613	46.5268
1614	46.5268
1615	46.5268
1616	46.5268
1617	46.5268
1618	46.5268
1619	46.5268
1620	46.5268
1621	46.5268
1622	46.5268
1623	46.5268
1624	46.5268
1625	46.5268
1626	46.5268
1627	46.5268
1628	46.5268
1629	46.5268
1630	46.5268
1631	46.5268
1632	46.5268
1633	46.5268
1634	46.5268
1635	46.5268
1636	46.5268
1637	46.5268
1638	46.5268
1639	46.5268
1640	46.5268
1641	46.5268
1642	46.5268
1643	46.5268
1644	46.5268
1645	46.5268
1646	46.5268
1647	46.5268
1648	46.5268
1649	46.5268
1650	46.5268
1651	46.5268
1652	46.5268
1653	46.5268
1654	46.5268
1655	46.5268
1656	46.5268
1657	46.5268
1658	46.5268
1659	46.5268
1660	46.5268
1661	46.5268
1662	46.5268
1663	46.1293
1664	46.1293
1665	46.1293
1666	46.1293
1667	46.1293
1668	46.1293
1669	46.1293
1670	46.1293
1671	46.1293
1672	46.1293
1673	46.1293
1674	46.1293
1675	46.1293
1676	46.1293
1677	46.1293
1678	46.1293
1679	46.1293
1680	46.1293
1681	46.1293
1682	46.1293
1683	46.1293
1684	46.1293
1685	46.1293
1686	46.1293
1687	46.1293
1688	46.1293
1689	46.1293
1690	46.1293
1691	46.1293
1692	46.1293
1693	46.1293
1694	46.1293
1695	46.1293
1696	46.1293
1697	46.1293
1698	46.1293
1699	46.1293
1700	46.1293
1701	46.1293
1702	46.1293
1703	46.1293
1704	46.1293
1705	46.1293
1706	46.1293
1707	46.1293
1708	46.1293
1709	46.1293
1710	46.1293
1711	46.1293
1712	46.1293
1713	46.1293
1714	46.1293
1715	46.1293
1716	46.1293
1717	46.1293
1718	46.1293
1719	46.1293
1720	46.1293
1721	46.1293
1722	46.1293
1723	46.1293
1724	46.1293
1725	46.1293
1726	46.1293
1727	46.1293
1728	46.1293
1729	46.1293
1730	46.1293
1731	46.1293
1732	46.1293
1733	46.1293
1734	46.1293
1735	46.1293
1736	46.1293
1737	46.1293
1738	46.1293
1739	46.1293
1740	46.1293
1741	46.1293
1742	46.1293
1743	46.1293
1744	46.1293
1745	46.1293
1746	46.1293
1747	46.1293
1748	46.1293
1749	46.1293
1750	46.1293
1751	46.1293
1752	46.1293
1753	46.1293
1754	46.1293
1755	46.1293
1756	46.1293
1757	46.1293
1758	46.1293
1759	46.1293
1760	46.1293
1761	46.1293
1762	46.1293
1763	46.1293
1764	46.1293
1765	46.1293
1766	46.1293
1767	46.1293
1768	46.1293
1769	46.1293
1770	46.1293
1771	46.1293
1772	46.1293
1773	46.1293
1774	46.1293
1775	46.1293
1776	46.1293
1777	46.1293
1778	46.1293
1779	46.1293
1780	46.1293
1781	46.1293
1782	46.1293
1783	46.1293
1784	46.1293
1785	46.1293
1786	46.1293
1787	46.1293
1788	46.1293
1789	46.1293
1790	46.1293
1791	46.1293
1792	46.1293
1793	46.1293
1794	46.1293
1795	46.1293
1796	46.1293
1797	46.1293
1798	46.1293
1799	46.1293
1800	46.1293
1801	46.1293
1802	46.1293
1803	46.1293
1804	46.1293
1805	46.1293
1806	46.1293
1807	46.1293
1808	46.1293
1809	46.1293
1810	46.1293
1811	46.1293
1812	46.1293
1813	46.1293
1814	46.1293
1815	46.1293
1816	46.1293
1817	46.1293
1818	46.1293
1819	46.1293
1820	46.1293
1821	46.1293
1822	46.1293
1823	46.1293
1824	46.1293
1825	46.1293
1826	46.1293
1827	46.1293
1828	46.1293
1829	46.1293
1830	46.1293
1831	46.1293
1832	46.1293
1833	46.1293
1834	46.1293
1835	46.1293
1836	46.1293
1837	46.1293
1838	46.1293
1839	46.1293
1840	46.1293
1841	46.1293
1842	46.1293
1843	46.1293
1844	46.1293
1845	46.1293
1846	46.1293
1847	46.1293
1848	46.1293
1849	46.1293
1850	46.1293
1851	46.1293
1852	46.1293
1853	46.1293
1854	46.1293
1855	46.1293
1856	46.1293
1857	46.1293
1858	46.1293
1859	46.1293
1860	46.1293
1861	46.1293
1862	46.1293
1863	46.1293
1864	46.1293
1865	46.1293
1866	46.1293
1867	46.1293
1868	46.1293
1869	46.1293
1870	46.1293
1871	46.1293
1872	46.1293
1873	46.1293
1874	46.1293
1875	46.1293
1876	46.1293
1877	46.1293
1878	46.1293
1879	46.1293
1880	46.1293
1881	46.1293
1882	46.1293
1883	46.1293
1884	46.1293
1885	46.1293
1886	46.1293
1887	46.1293
1888	46.1293
1889	46.1293
1890	46.1293
1891	46.1293
1892	46.1293
1893	46.1293
1894	46.1293
1895	46.1293
1896	46.1293
1897	46.1293
1898	46.1293
1899	46.1293
1900	46.1293
1901	46.1293
1902	46.1293
1903	46.1293
1904	46.1293
1905	46.1293
1906	46.1293
1907	46.1293
1908	46.1293
1909	46.1293
1910	46.1293
1911	46.1293
1912	46.1293
1913	46.1293
1914	46.1293
1915	46.1293
1916	46.1293
1917	46.1293
1918	46.1293
1919	46.1293
1920	46.1293
1921	46.1293
1922	46.1293
1923	46.1293
1924	46.1293
1925	46.1293
1926	46.1293
1927	46.1293
1928	46.1293
1929	46.1293
1930	46.1293
1931	46.1293
1932	46.1293
1933	46.1293
1934	46.1293
1935	46.1293
1936	46.1293
1937	46.1293
1938	46.1293
1939	46.1293
1940	46.1293
1941	46.1293
1942	46.1293
1943	46.1293
1944	46.1293
1945	46.1293
1946	46.1293
1947	46.1293
1948	46.1293
1949	46.1293
1950	46.1293
1951	46.1293
1952	46.1293
1953	46.1293
1954	46.1293
1955	46.1293
1956	46.1293
1957	46.1293
1958	46.1293
1959	46.1293
1960	46.1293
1961	46.1293
1962	46.1293
1963	46.1293
1964	46.1293
1965	46.1293
1966	46.1293
1967	46.1293
1968	46.1293
1969	46.1293
1970	46.1293
1971	46.1293
1972	46.1293
1973	46.1293
1974	46.1293
1975	46.1293
1976	46.1293
1977	46.1293
1978	46.1293
1979	46.1293
1980	46.1293
1981	46.1293
1982	46.1293
1983	46.1293
1984	46.1293
1985	46.1293
1986	46.1293
1987	46.1293
1988	46.1293
1989	46.1293
1990	46.1293
1991	46.1293
1992	46.1293
1993	46.1293
1994	46.1293
1995	46.1293
1996	46.1293
1997	46.1293
1998	46.1293
1999	46.1293
[truncated: 3,001 more rows]

## Sheet: Fig 11(b)
Number of iterations	Average delay (s)
1	167.359
2	167.359
3	167.359
4	167.359
5	167.359
6	167.359
7	167.359
8	160.89
9	160.89
10	134.964
11	134.964
12	134.964
13	134.964
14	107.996
15	107.996
16	107.996
17	107.996
18	107.996
19	107.996
20	107.996
21	107.996
22	107.996
23	107.996
24	107.996
25	107.996
26	107.996
27	107.996
28	107.996
29	107.996
30	107.996
31	107.996
32	106.346
33	106.346
34	106.346
35	102.243
36	102.243
37	102.243
38	102.243
39	102.243
40	102.243
41	102.243
42	102.243
43	102.243
44	102.243
45	102.243
46	102.243
47	102.243
48	102.243
49	102.243
50	102.243
51	102.243
52	96.8119
53	96.8119
54	96.8119
55	96.8119
56	96.8119
57	96.8119
58	96.8119
59	96.8119
60	96.8119
61	96.8119
62	96.2858
63	96.2858
64	93.7626
65	93.7626
66	93.7626
67	93.7626
68	93.7626
69	93.7626
70	93.7626
71	93.7626
72	93.7626
73	93.7626
74	93.7626
75	93.7626
76	93.7626
77	93.7626
78	93.7626
79	93.7626
80	93.7626
81	93.7626
82	93.7626
83	93.7626
84	93.7626
85	93.7626
86	93.7626
87	93.7626
88	93.7626
89	93.7626
90	93.7626
91	93.7626
92	93.7626
93	93.7626
94	93.7626
95	93.7626
96	93.7626
97	93.7626
98	93.7626
99	93.7626
100	93.7626
101	93.7626
102	93.7626
103	93.7626
104	93.7626
105	93.7626
106	93.7626
107	93.7626
108	93.7626
109	93.7626
110	93.7626
111	93.7626
112	93.7626
113	93.7626
114	93.7626
115	93.7626
116	93.7626
117	93.7626
118	93.7626
119	93.7626
120	93.7626
121	93.7626
122	93.7626
123	93.7626
124	93.7626
125	93.7626
126	93.7626
127	93.7626
128	93.7626
129	93.7626
130	93.7626
131	93.7626
132	93.7626
133	93.7626
134	93.7626
135	93.7626
136	93.7626
137	93.7626
138	93.7626
139	93.7626
140	93.7626
141	93.7626
142	93.7626
143	93.7626
144	93.7626
145	93.7626
146	93.7626
147	86.6931
148	86.6931
149	86.6931
150	86.6931
151	86.6931
152	86.6931
153	86.6931
154	86.6931
155	86.6931
156	86.6931
157	86.6931
158	86.6931
159	86.6931
160	86.6931
161	86.6931
162	86.6931
163	86.6931
164	86.6931
165	86.6931
166	86.6931
167	86.6931
168	86.6931
169	86.6931
170	86.6931
171	86.6931
172	86.6931
173	86.6931
174	86.6931
175	86.6931
176	86.6931
177	86.6931
178	86.6931
179	86.6931
180	86.6931
181	86.6931
182	86.6931
183	86.6931
184	86.6931
185	86.6931
186	86.6931
187	86.6931
188	86.6931
189	86.6931
190	86.6931
191	86.6931
192	86.6931
193	86.6931
194	86.6931
195	86.6931
196	86.6931
197	86.6931
198	86.6931
199	86.6931
200	86.6931
201	86.6931
202	86.138
203	86.138
204	86.138
205	86.138
206	86.138
207	86.138
208	86.138
209	86.138
210	86.138
211	86.138
212	86.138
213	86.138
214	86.138
215	86.138
216	86.138
217	86.138
218	86.138
219	86.138
220	86.138
221	86.138
222	86.138
223	83.0996
224	83.0996
225	83.0996
226	83.0996
227	83.0996
228	83.0996
229	83.0996
230	83.0996
231	83.0996
232	83.0996
233	83.0996
234	83.0996
235	83.0996
236	83.0996
237	83.0996
238	83.0996
239	83.0996
240	83.0996
241	83.0996
242	83.0996
243	83.0996
244	83.0996
245	83.0996
246	83.0996
247	80.8618
248	80.8618
249	80.8618
250	80.8618
251	80.8618
252	80.8618
253	80.8618
254	80.8618
255	80.8618
256	80.8618
257	80.8618
258	80.8618
259	80.8618
260	80.8618
261	80.8618
262	80.8618
263	80.8618
264	80.8618
265	80.8618
266	80.8618
267	80.8618
268	80.8618
269	80.4652
270	80.4652
271	80.4652
272	80.4652
273	80.4652
274	80.4652
275	80.4652
276	80.4652
277	80.4652
278	80.4652
279	80.4652
280	80.4652
281	80.4652
282	80.4652
283	80.4652
284	80.4652
285	80.4652
286	80.4652
287	80.4652
288	80.4652
289	80.4652
290	80.4652
291	80.4652
292	80.4652
293	80.4652
294	80.4652
295	80.4652
296	80.4652
297	80.4652
298	80.4652
299	80.4652
300	80.4652
301	80.4652
302	80.4652
303	80.4652
304	80.4652
305	80.4652
306	80.4652
307	80.4652
308	80.4652
309	80.4652
310	80.4652
311	80.4652
312	80.4652
313	80.4652
314	78.297
315	76.818
316	76.818
317	76.818
318	76.818
319	76.818
320	76.818
321	76.818
322	76.818
323	76.6434
324	75.7654
325	75.7654
326	75.7654
327	75.7654
328	75.7654
329	75.7654
330	75.7654
331	75.7654
332	75.7654
333	75.7654
334	75.7654
335	75.7654
336	75.7654
337	75.7654
338	75.7654
339	75.7654
340	75.7654
341	75.7654
342	75.7654
343	75.7654
344	75.7654
345	75.7654
346	75.7654
347	75.7654
348	75.7654
349	75.7654
350	75.7654
351	75.7654
352	75.7654
353	75.7654
354	75.7654
355	75.7654
356	75.7654
357	75.7654
358	75.7654
359	75.7654
360	75.7654
361	75.7654
362	75.7654
363	75.7654
364	75.7654
365	75.7654
366	75.7654
367	75.7654
368	75.7654
369	75.7654
370	75.7654
371	75.7654
372	75.7654
373	75.7654
374	75.7654
375	75.7654
376	75.7654
377	75.7654
378	75.7654
379	75.7654
380	75.7654
381	75.7654
382	75.7654
383	75.7654
384	75.7654
385	75.7654
386	75.7654
387	75.7654
388	75.7654
389	75.7654
390	75.7654
391	75.7654
392	75.7654
393	75.7654
394	75.7654
395	75.7654
396	75.7654
397	75.7654
398	75.7654
399	75.7654
400	75.7654
401	75.7654
402	75.7654
403	75.7654
404	75.7654
405	75.7654
406	75.7654
407	75.7654
408	75.7654
409	75.7654
410	75.7654
411	75.7654
412	75.7654
413	75.7654
414	75.7654
415	75.7654
416	75.7654
417	75.7654
418	75.7654
419	75.7654
420	75.7654
421	75.4933
422	75.4933
423	75.4933
424	75.4933
425	75.4933
426	75.4933
427	75.4933
428	75.4933
429	75.4933
430	68.4611
431	68.4611
432	68.4611
433	68.4611
434	68.4611
435	68.4611
436	68.4611
437	67.9557
438	67.9557
439	67.9557
440	67.9557
441	67.9557
442	67.9557
443	67.9557
444	67.9557
445	67.9557
446	67.9557
447	67.9557
448	67.9557
449	67.9557
450	67.9514
451	67.9514
452	67.9514
453	67.9514
454	67.6704
455	67.6704
456	67.6704
457	67.6704
458	67.6704
459	67.6704
460	67.6704
461	67.6704
462	67.6704
463	67.1302
464	67.1302
465	67.1302
466	66.1885
467	66.1885
468	66.1885
469	66.1885
470	65.2647
471	65.2647
472	65.2647
473	65.2647
474	65.2647
475	65.2647
476	65.2647
477	65.2647
478	65.2647
479	65.2647
480	65.2647
481	65.2647
482	65.2647
483	65.2647
484	65.2647
485	65.2647
486	65.2647
487	65.2647
488	65.2647
489	65.2647
490	65.2647
491	65.2647
492	65.2647
493	65.2647
494	65.2647
495	65.2647
496	65.2647
497	65.2647
498	65.2647
499	65.2647
500	65.2647
501	65.2647
502	65.2647
503	65.2647
504	65.2647
505	65.2647
506	65.2647
507	65.2647
508	65.2647
509	65.2647
510	65.2647
511	65.2647
512	65.2647
513	65.2647
514	65.2647
515	65.2647
516	65.2647
517	65.2647
518	65.2647
519	65.2647
520	65.2647
521	65.2647
522	65.2647
523	65.2647
524	65.2647
525	65.2647
526	65.2647
527	65.2647
528	65.2042
529	65.2042
530	65.2042
531	65.2042
532	65.2042
533	65.2042
534	65.2042
535	65.2042
536	65.2042
537	65.2042
538	65.2042
539	65.2042
540	65.2042
541	65.2042
542	65.2042
543	64.9244
544	64.9244
545	64.9244
546	64.9244
547	64.9244
548	64.9244
549	64.9244
550	64.9244
551	64.9244
552	64.9244
553	64.9244
554	64.9244
555	64.9244
556	64.9244
557	64.9244
558	64.9244
559	64.9244
560	64.9244
561	64.9244
562	64.9244
563	64.9244
564	64.9244
565	64.9244
566	64.9244
567	64.9244
568	64.9244
569	64.9244
570	64.9244
571	64.9244
572	64.9244
573	64.9244
574	64.9244
575	64.9244
576	64.9244
577	64.9244
578	64.8958
579	64.8958
580	64.8958
581	64.8958
582	64.8958
583	64.8958
584	64.8958
585	64.8958
586	64.8958
587	64.8958
588	64.8958
589	64.8958
590	64.8958
591	64.8958
592	64.8958
593	64.8958
594	64.8958
595	64.8958
596	64.8958
597	64.8958
598	64.8958
599	64.8958
600	64.8958
601	64.8958
602	64.8958
603	64.8958
604	64.8958
605	64.8958
606	64.8958
607	64.8958
608	64.8958
609	64.8958
610	64.8958
611	64.8958
612	64.8958
613	64.8958
614	64.8958
615	64.8958
616	64.8958
617	64.8958
618	64.8958
619	64.8958
620	64.8958
621	64.8958
622	64.8958
623	64.8958
624	64.8958
625	64.8958
626	64.8958
627	64.8958
628	64.8958
629	64.8958
630	64.8958
631	64.8958
632	64.8958
633	64.8958
634	64.8958
635	64.8958
636	64.8958
637	64.8958
638	64.8958
639	64.8958
640	64.8958
641	64.8958
642	64.8958
643	64.8958
644	64.8958
645	64.8958
646	64.8958
647	64.8958
648	64.8958
649	64.8958
650	64.8958
651	64.8958
652	64.8958
653	64.8958
654	64.8958
655	64.8958
656	64.8958
657	64.8958
658	64.8958
659	64.8958
660	64.8958
661	64.8958
662	64.8958
663	64.8958
664	64.8958
665	64.8958
666	64.8958
667	64.8958
668	64.8958
669	64.8958
670	64.8958
671	64.8958
672	64.8958
673	64.8958
674	64.8958
675	64.8958
676	64.8958
677	64.8958
678	64.8958
679	64.8958
680	64.8958
681	64.8958
682	64.8958
683	64.8958
684	64.8958
685	64.8958
686	64.8958
687	64.8958
688	64.8958
689	64.8958
690	64.8958
691	64.8958
692	64.8958
693	64.8958
694	64.8958
695	64.8958
696	64.8958
697	64.8958
698	64.8958
699	64.8958
700	64.8958
701	64.8958
702	64.8958
703	64.8958
704	64.8958
705	64.8958
706	64.8958
707	64.8958
708	64.8958
709	64.8958
710	64.8958
711	64.8958
712	64.8958
713	64.8958
714	64.8958
715	64.8958
716	64.8958
717	64.8958
718	64.8958
719	64.8958
720	64.8958
721	64.8958
722	64.8958
723	64.8958
724	64.8958
725	64.8958
726	64.8958
727	64.8958
728	64.8958
729	64.8958
730	64.8958
731	64.8958
732	64.8958
733	64.8958
734	64.8958
735	64.8958
736	64.8958
737	64.8958
738	64.8958
739	64.8958
740	64.8958
741	64.8958
742	64.8958
743	64.8958
744	64.8958
745	64.8958
746	64.8958
747	64.8958
748	64.8958
749	64.8958
750	64.8958
751	64.8958
752	64.8958
753	64.8958
754	64.8958
755	64.8958
756	64.8958
757	64.8958
758	64.8958
759	64.8958
760	64.8958
761	64.8958
762	64.8958
763	64.8958
764	64.8958
765	64.8958
766	64.8958
767	64.8958
768	64.8958
769	64.8958
770	64.8958
771	64.8958
772	64.8958
773	64.8958
774	64.8958
775	64.8958
776	64.8958
777	64.8958
778	64.8958
779	64.8958
780	64.8958
781	64.8958
782	64.8958
783	64.8958
784	64.8958
785	64.8958
786	64.8958
787	64.8958
788	64.8958
789	64.8958
790	64.8958
791	64.8958
792	64.8958
793	64.8958
794	64.8958
795	64.8958
796	64.8958
797	64.8958
798	64.8958
799	64.8958
800	64.8958
801	64.8958
802	64.8958
803	64.8958
804	64.8958
805	64.8958
806	64.8958
807	64.8958
808	64.8958
809	64.8958
810	64.8958
811	64.8958
812	64.8958
813	64.8958
814	64.8958
815	64.8958
816	64.8958
817	64.8958
818	64.8958
819	64.8958
820	64.8958
821	64.8958
822	64.8958
823	64.8958
824	64.8958
825	64.8958
826	64.8958
827	64.8958
828	64.8958
829	64.8958
830	64.8958
831	64.8958
832	64.8958
833	64.8958
834	64.8958
835	64.8958
836	64.8958
837	64.8958
838	64.8958
839	64.8958
840	64.8958
841	64.8958
842	64.8958
843	64.8958
844	64.8958
845	64.8958
846	64.8958
847	64.8958
848	64.8958
849	64.8958
850	64.8958
851	64.8958
852	64.8958
853	64.8958
854	64.8958
855	64.8958
856	64.8958
857	64.8958
858	64.8958
859	64.8958
860	64.8958
861	64.8958
862	64.8958
863	64.8958
864	64.8958
865	64.8958
866	64.8958
867	64.8958
868	64.8958
869	64.8958
870	64.1141
871	64.1141
872	64.1141
873	64.1141
874	64.1141
875	64.1141
876	64.1141
877	64.1141
878	64.1141
879	64.1141
880	64.1141
881	64.1141
882	64.1141
883	64.1141
884	64.1141
885	64.1141
886	64.1141
887	64.1141
888	64.1141
889	64.1141
890	64.1141
891	64.1141
892	64.1141
893	64.1141
894	64.1141
895	64.1141
896	64.1141
897	64.1141
898	64.1141
899	64.1141
900	64.1141
901	64.1141
902	64.1141
903	63.793
904	63.793
905	63.793
906	63.793
907	63.793
908	63.793
909	63.793
910	63.793
911	62.4639
912	62.4639
913	62.4639
914	62.4639
915	62.4639
916	62.4639
917	62.4639
918	62.4639
919	62.4639
920	62.4639
921	62.4639
922	62.4639
923	62.4639
924	62.4639
925	62.4639
926	62.4639
927	62.4639
928	62.4639
929	62.4639
930	62.4639
931	62.4639
932	62.4639
933	62.4639
934	62.4639
935	62.4639
936	62.4639
937	62.4639
938	62.4639
939	62.4639
940	62.4639
941	62.4639
942	62.4639
943	62.4639
944	62.0493
945	62.0493
946	62.0493
947	62.0493
948	62.0493
949	62.0493
950	62.0493
951	62.0493
952	62.0493
953	62.0493
954	62.0493
955	62.0493
956	62.0493
957	62.0493
958	62.0493
959	62.0493
960	62.0493
961	62.0493
962	62.0493
963	62.0493
964	62.0493
965	62.0493
966	62.0493
967	62.0493
968	62.0493
969	62.0493
970	62.0493
971	62.0493
972	62.0493
973	62.0493
974	62.0493
975	62.0493
976	62.0493
977	61.7218
978	61.7218
979	61.7218
980	61.7218
981	61.7218
982	61.7218
983	61.7218
984	61.7218
985	61.7218
986	61.7218
987	61.7218
988	61.7218
989	61.7218
990	61.7218
991	61.7218
992	61.7218
993	61.7218
994	61.7218
995	61.6942
996	61.6942
997	61.6853
998	61.6853
999	61.6853
1000	61.6853
1001	61.6853
1002	61.6853
1003	61.6853
1004	61.6853
1005	61.6853
1006	61.6853
1007	61.6853
1008	61.6853
1009	61.6853
1010	61.6853
1011	61.6853
1012	61.6853
1013	61.6853
1014	61.6853
1015	61.6853
1016	61.6853
1017	61.6853
1018	61.6853
1019	61.6853
1020	61.6853
1021	61.6853
1022	61.6853
1023	61.6853
1024	61.6853
1025	61.6853
1026	61.6853
1027	61.6853
1028	61.6853
1029	61.6853
1030	61.6853
1031	61.6853
1032	61.6853
1033	61.6853
1034	61.6853
1035	61.6853
1036	61.6853
1037	61.6853
1038	61.6853
1039	61.6853
1040	61.6853
1041	61.6853
1042	61.6853
1043	61.6853
1044	61.6853
1045	61.6853
1046	61.6853
1047	61.6853
1048	61.6853
1049	61.6853
1050	61.6853
1051	61.6853
1052	61.6853
1053	61.6853
1054	61.6853
1055	61.6853
1056	61.6853
1057	61.6853
1058	61.6853
1059	61.6853
1060	61.6853
1061	61.6853
1062	61.6853
1063	61.6853
1064	61.6853
1065	61.6853
1066	61.6853
1067	61.6853
1068	61.6853
1069	61.6853
1070	61.6853
1071	61.6853
1072	61.6853
1073	61.6853
1074	61.6853
1075	61.6853
1076	61.6853
1077	61.6853
1078	61.6853
1079	61.6853
1080	61.6853
1081	61.6853
1082	61.6853
1083	61.6853
1084	61.6853
1085	61.6853
1086	61.6853
1087	61.6853
1088	61.6853
1089	61.6853
1090	61.6853
1091	61.6853
1092	61.6853
1093	61.6853
1094	61.6853
1095	61.6853
1096	61.6853
1097	61.6853
1098	61.6853
1099	61.6853
1100	61.6853
1101	61.6853
1102	61.6853
1103	61.6853
1104	61.6853
1105	60.0936
1106	60.0936
1107	60.0936
1108	60.0936
1109	60.0936
1110	60.0936
1111	60.0936
1112	60.0936
1113	60.0936
1114	60.0936
1115	60.0936
1116	60.0936
1117	60.0936
1118	60.0936
1119	60.0936
1120	60.0936
1121	60.0936
1122	60.0936
1123	60.0936
1124	60.0936
1125	60.0936
1126	60.0936
1127	60.0936
1128	60.0936
1129	60.0936
1130	60.0936
1131	60.0936
1132	60.0936
1133	60.0936
1134	60.0936
1135	60.0936
1136	60.0936
1137	60.0936
1138	60.0936
1139	60.0936
1140	60.0936
1141	60.0936
1142	60.0936
1143	60.0936
1144	60.0936
1145	60.0936
1146	60.0936
1147	60.0936
1148	60.0936
1149	60.0936
1150	60.0936
1151	60.0936
1152	60.0936
1153	60.0936
1154	56.4866
1155	56.4866
1156	56.4866
1157	56.4866
1158	56.4866
1159	56.4866
1160	56.4866
1161	56.4866
1162	56.4866
1163	56.4866
1164	56.4866
1165	56.4866
1166	56.4397
1167	56.4397
1168	56.4397
1169	56.4397
1170	56.4397
1171	56.4397
1172	56.4397
1173	56.4397
1174	56.4397
1175	56.4397
1176	56.4397
1177	56.4397
1178	56.4397
1179	56.4397
1180	56.4397
1181	56.4397
1182	56.4397
1183	56.4397
1184	56.4397
1185	56.4397
1186	56.4397
1187	56.4397
1188	56.4397
1189	56.4397
1190	56.4397
1191	56.4397
1192	56.4397
1193	56.4397
1194	56.4397
1195	56.4397
1196	56.4397
1197	56.4397
1198	56.4397
1199	56.4397
1200	56.4397
1201	56.4397
1202	56.4397
1203	56.4397
1204	56.4397
1205	56.4397
1206	56.4397
1207	56.4397
1208	56.4397
1209	56.4397
1210	56.4397
1211	56.4397
1212	56.4397
1213	56.4397
1214	56.4397
1215	56.4397
1216	56.4397
1217	56.4397
1218	56.4397
1219	56.4397
1220	56.4397
1221	56.4397
1222	56.4397
1223	56.4397
1224	56.4397
1225	56.4397
1226	56.4397
1227	56.4397
1228	56.4397
1229	56.4397
1230	56.4397
1231	56.4397
1232	56.4397
1233	56.4397
1234	56.4397
1235	56.4397
1236	56.4397
1237	56.4397
1238	56.4397
1239	56.4397
1240	56.4397
1241	56.4397
1242	56.4397
1243	56.4397
1244	56.4397
1245	56.4397
1246	56.4397
1247	56.4397
1248	56.4397
1249	56.4397
1250	56.4397
1251	56.4397
1252	56.4397
1253	56.4397
1254	56.4397
1255	56.4397
1256	56.4397
1257	56.4397
1258	56.4397
1259	56.4397
1260	56.4397
1261	56.4397
1262	56.4397
1263	56.4397
1264	56.4397
1265	56.4397
1266	56.4397
1267	56.4397
1268	56.4397
1269	56.4397
1270	56.4397
1271	56.4397
1272	56.4397
1273	56.4397
1274	56.4397
1275	56.4397
1276	56.4397
1277	56.4397
1278	56.4397
1279	56.4397
1280	56.4397
1281	56.4397
1282	56.4397
1283	56.4397
1284	56.4397
1285	56.4397
1286	56.4397
1287	56.4397
1288	56.4397
1289	56.4397
1290	56.4397
1291	56.4397
1292	56.4397
1293	56.4397
1294	56.4397
1295	56.4397
1296	56.4397
1297	56.4397
1298	56.4397
1299	56.4397
1300	56.4397
1301	56.4397
1302	56.4397
1303	56.4397
1304	56.4397
1305	56.4397
1306	56.4397
1307	56.4397
1308	56.4397
1309	56.4397
1310	56.4397
1311	56.4397
1312	56.4397
1313	56.4397
1314	56.4397
1315	56.4397
1316	56.4397
1317	56.4397
1318	56.4397
1319	56.4397
1320	56.4397
1321	56.4397
1322	56.4397
1323	56.4397
1324	56.4397
1325	56.4397
1326	56.4397
1327	56.4397
1328	56.4397
1329	56.4397
1330	56.4397
1331	56.4397
1332	56.4397
1333	56.4397
1334	56.4397
1335	56.4397
1336	56.4397
1337	56.4397
1338	56.4397
1339	56.4397
1340	56.4397
1341	56.4397
1342	56.4397
1343	56.4397
1344	56.4397
1345	56.4397
1346	56.4397
1347	56.4397
1348	56.4397
1349	56.4397
1350	56.4397
1351	56.4397
1352	56.4397
1353	56.4397
1354	56.4397
1355	56.4397
1356	56.4397
1357	56.4397
1358	56.4397
1359	56.4397
1360	56.4397
1361	56.4397
1362	56.4397
1363	56.4397
1364	56.4397
1365	56.4397
1366	56.4397
1367	56.4397
1368	56.4397
1369	56.4397
1370	56.4397
1371	56.4397
1372	56.4397
1373	56.4397
1374	56.4397
1375	56.4397
1376	56.4397
1377	56.4397
1378	56.4397
1379	56.4397
1380	56.4397
1381	56.4397
1382	56.4397
1383	56.4397
1384	56.4397
1385	56.4397
1386	56.4397
1387	56.4397
1388	56.4397
1389	56.4397
1390	56.4397
1391	56.4397
1392	56.4397
1393	56.4397
1394	56.4397
1395	56.4397
1396	56.4397
1397	56.4397
1398	56.4397
1399	56.4397
1400	56.4397
1401	56.4397
1402	56.4397
1403	56.4397
1404	56.4397
1405	56.4397
1406	56.4397
1407	56.4397
1408	56.4397
1409	56.4397
1410	56.4397
1411	56.4397
1412	56.4397
1413	56.4397
1414	56.4397
1415	56.4397
1416	56.4397
1417	56.4397
1418	56.4397
1419	56.4397
1420	56.4397
1421	56.4397
1422	56.4397
1423	56.4397
1424	56.4397
1425	56.4397
1426	56.4397
1427	56.4397
1428	56.4397
1429	56.4397
1430	56.4397
1431	56.4397
1432	56.4397
1433	56.4397
1434	56.4397
1435	56.4397
1436	56.4397
1437	56.4397
1438	56.4397
1439	56.4397
1440	56.4397
1441	56.4397
1442	56.4397
1443	56.4397
1444	56.4397
1445	56.4397
1446	56.4397
1447	56.4397
1448	56.4397
1449	56.4397
1450	56.4397
1451	56.4397
1452	56.4397
1453	56.4397
1454	56.4397
1455	56.4397
1456	56.4397
1457	56.4397
1458	56.4397
1459	56.4397
1460	56.4397
1461	56.4397
1462	56.4397
1463	56.4397
1464	56.4397
1465	56.4397
1466	56.4397
1467	56.4397
1468	56.4397
1469	56.4397
1470	56.4397
1471	56.4397
1472	56.4397
1473	56.2743
1474	56.2743
1475	56.2743
1476	56.2743
1477	56.2743
1478	56.2743
1479	56.2743
1480	56.2743
1481	56.2743
1482	56.2743
1483	56.2743
1484	56.2743
1485	56.2743
1486	56.2743
1487	56.2743
1488	56.2743
1489	56.2743
1490	56.2743
1491	56.2743
1492	56.2743
1493	56.2743
1494	56.2743
1495	56.2743
1496	56.2743
1497	56.2743
1498	56.2743
1499	56.2743
1500	56.2743
1501	56.2743
1502	56.2743
1503	56.2743
1504	56.2743
1505	56.2743
1506	56.2743
1507	56.2743
1508	56.2743
1509	56.2743
1510	56.2743
1511	56.2743
1512	56.2743
1513	56.2743
1514	56.2743
1515	56.2743
1516	56.2743
1517	56.2743
1518	56.2743
1519	56.2743
1520	56.2743
1521	56.2743
1522	56.2743
1523	56.2743
1524	56.2743
1525	56.2743
1526	56.2743
1527	56.2743
1528	56.2743
1529	56.2743
1530	56.2743
1531	56.2743
1532	56.2743
1533	56.2743
1534	56.2743
1535	56.2743
1536	56.2743
1537	56.2743
1538	56.2743
1539	56.2743
1540	56.2743
1541	56.2743
1542	56.2743
1543	56.2743
1544	56.2743
1545	56.2743
1546	56.2743
1547	56.2743
1548	56.2743
1549	56.2743
1550	56.2743
1551	56.2743
1552	56.2743
1553	56.2743
1554	56.2743
1555	56.2743
1556	56.2743
1557	56.2743
1558	56.2743
1559	56.2743
1560	56.2743
1561	56.2743
1562	56.2743
1563	56.2743
1564	56.2743
1565	56.2743
1566	56.2743
1567	56.2743
1568	56.2743
1569	56.2743
1570	56.2743
1571	56.2743
1572	56.2743
1573	56.2743
1574	56.2743
1575	56.2743
1576	56.2743
1577	56.2743
1578	56.2743
1579	56.2743
1580	56.2743
1581	56.2743
1582	56.2743
1583	56.2743
1584	56.2743
1585	56.2743
1586	56.2743
1587	56.2743
1588	56.2743
1589	56.2743
1590	56.2743
1591	56.2743
1592	56.2743
1593	56.2743
1594	56.2743
1595	56.2743
1596	56.2743
1597	56.2743
1598	56.2743
1599	56.2743
1600	56.2743
1601	56.2743
1602	56.2743
1603	56.2743
1604	56.2743
1605	56.2743
1606	56.2743
1607	56.2743
1608	56.2743
1609	56.2743
1610	56.2743
1611	56.2743
1612	56.2743
1613	56.2743
1614	56.2743
1615	56.2743
1616	56.2743
1617	56.2743
1618	56.2743
1619	56.2743
1620	56.2743
1621	56.2743
1622	56.2743
1623	56.2743
1624	56.2743
1625	56.2743
1626	56.2743
1627	56.2743
1628	56.2743
1629	56.2743
1630	56.2743
1631	56.2743
1632	56.2743
1633	56.2743
1634	56.2743
1635	56.2743
1636	56.2743
1637	56.2743
1638	56.2743
1639	56.2743
1640	56.2743
1641	56.2743
1642	56.2743
1643	56.2743
1644	56.2743
1645	56.2743
1646	56.2743
1647	56.2743
1648	56.2743
1649	56.2743
1650	56.2743
1651	56.2743
1652	56.2743
1653	56.2743
1654	56.2743
1655	56.2743
1656	56.2743
1657	56.2743
1658	56.2743
1659	56.2743
1660	56.2743
1661	56.2743
1662	56.2743
1663	56.2743
1664	56.2743
1665	56.2743
1666	56.2743
1667	56.2743
1668	56.2743
1669	56.2743
1670	56.2743
1671	56.2743
1672	56.2743
1673	56.2743
1674	56.2743
1675	56.2743
1676	56.2743
1677	56.2743
1678	56.2743
1679	56.2743
1680	56.2743
1681	56.2743
1682	56.2743
1683	56.2743
1684	56.2743
1685	56.2743
1686	56.2743
1687	56.2743
1688	56.2743
1689	56.2743
1690	56.2743
1691	56.2743
1692	56.2743
1693	56.2743
1694	56.2743
1695	56.2743
1696	56.2743
1697	56.2743
1698	56.2743
1699	56.2743
1700	56.2743
1701	56.2743
1702	56.2743
1703	56.2743
1704	56.2743
1705	56.2743
1706	56.2743
1707	56.2743
1708	56.2743
1709	56.2743
1710	56.2743
1711	56.2743
1712	56.2743
1713	56.2743
1714	56.2743
1715	56.2743
1716	56.2743
1717	56.2743
1718	56.2743
1719	56.2743
1720	56.2743
1721	56.2743
1722	56.2743
1723	56.2743
1724	56.2743
1725	56.2743
1726	56.2743
1727	56.2743
1728	56.2743
1729	56.2743
1730	56.2743
1731	56.2743
1732	56.2743
1733	56.2743
1734	56.2743
1735	56.2743
1736	56.2743
1737	56.2743
1738	56.2743
1739	56.2743
1740	56.2743
1741	56.2743
1742	56.2743
1743	56.2743
1744	56.2743
1745	56.2743
1746	56.2743
1747	56.2743
1748	56.2743
1749	56.2743
1750	56.2743
1751	56.2743
1752	56.2743
1753	56.2743
1754	56.2743
1755	56.2743
1756	56.2743
1757	56.2743
1758	56.2743
1759	56.2743
1760	56.2743
1761	56.2743
1762	56.2743
1763	56.2743
1764	56.2743
1765	56.2743
1766	56.2743
1767	56.2743
1768	56.2743
1769	56.2743
1770	56.2743
1771	56.2743
1772	56.2743
1773	56.2743
1774	56.2743
1775	56.2743
1776	56.2743
1777	56.2743
1778	56.2743
1779	56.2743
1780	56.2743
1781	56.2743
1782	56.2743
1783	56.2743
1784	56.2743
1785	56.2743
1786	56.2743
1787	56.2743
1788	56.2743
1789	56.2743
1790	56.2743
1791	56.2743
1792	56.2743
1793	56.2743
1794	56.2743
1795	56.2743
1796	56.2743
1797	56.2743
1798	56.2743
1799	56.2743
1800	56.2743
1801	56.2743
1802	56.2743
1803	56.2743
1804	56.2743
1805	56.2743
1806	56.2743
1807	56.2743
1808	56.2743
1809	56.2743
1810	56.2743
1811	56.2743
1812	56.2743
1813	56.2743
1814	56.2743
1815	56.2743
1816	56.2743
1817	56.2743
1818	56.2743
1819	56.2743
1820	56.2743
1821	56.2743
1822	56.2743
1823	56.2743
1824	56.2743
1825	56.2743
1826	56.2743
1827	56.2743
1828	56.2743
1829	56.2743
1830	56.2743
1831	56.2743
1832	56.2743
1833	56.2743
1834	56.2743
1835	56.2743
1836	56.2743
1837	56.2743
1838	56.2743
1839	56.2743
1840	56.2743
1841	56.2743
1842	56.2743
1843	56.2743
1844	56.2743
1845	56.2743
1846	56.2743
1847	56.2743
1848	56.2743
1849	56.2743
1850	56.2743
1851	56.2743
1852	56.2743
1853	56.2743
1854	56.2743
1855	56.2743
1856	56.2743
1857	56.2743
1858	56.2743
1859	56.2743
1860	56.2743
1861	56.2743
1862	56.2743
1863	56.2743
1864	56.2743
1865	56.2743
1866	56.2743
1867	56.2743
1868	56.2743
1869	56.2743
1870	56.2743
1871	56.2743
1872	56.2743
1873	56.2743
1874	56.2743
1875	56.2743
1876	56.2743
1877	56.2743
1878	56.2743
1879	56.2743
1880	56.2743
1881	56.2743
1882	56.2743
1883	56.2743
1884	56.2743
1885	56.2743
1886	56.2743
1887	56.2743
1888	56.2743
1889	56.2743
1890	56.2743
1891	56.2743
1892	56.2743
1893	56.2743
1894	56.2743
1895	56.2743
1896	56.2743
1897	56.2743
1898	56.2743
1899	56.2743
1900	56.2743
1901	56.2743
1902	56.2743
1903	56.2743
1904	56.2743
1905	56.2743
1906	56.2743
1907	56.2743
1908	56.2743
1909	56.2743
1910	56.2743
1911	56.2743
1912	56.2743
1913	56.2743
1914	56.2743
1915	56.2743
1916	56.2743
1917	56.2743
1918	56.2743
1919	56.2743
1920	56.2743
1921	56.2743
1922	56.2743
1923	56.2743
1924	56.2743
1925	56.2743
1926	56.2743
1927	56.2743
1928	56.2743
1929	56.2743
1930	56.2743
1931	56.2743
1932	56.2743
1933	56.2743
1934	56.2743
1935	56.2743
1936	56.2743
1937	56.2743
1938	56.2743
1939	56.2743
1940	56.2743
1941	56.2743
1942	56.2743
1943	56.2743
1944	56.2743
1945	56.2743
1946	56.2743
1947	56.2743
1948	56.2743
1949	56.2743
1950	56.2743
1951	56.2743
1952	56.2743
1953	56.2743
1954	56.2743
1955	56.2743
1956	56.2743
1957	56.2743
1958	56.2743
1959	56.2743
1960	56.2743
1961	56.2743
1962	56.2743
1963	56.2743
1964	56.2743
1965	56.2743
1966	56.2743
1967	56.2743
1968	56.2743
1969	56.2743
1970	56.2743
1971	56.2743
1972	56.2743
1973	56.2743
1974	56.2743
1975	56.2743
1976	56.2743
1977	56.2743
1978	56.2743
1979	56.2743
1980	56.2743
1981	56.2743
1982	56.2743
1983	56.2743
1984	56.2743
1985	56.2743
1986	56.2743
1987	56.2743
1988	56.2743
1989	56.2743
1990	56.2743
1991	56.2743
1992	56.2743
1993	56.2743
1994	56.2743
1995	56.2743
1996	56.2743
1997	56.2743
1998	56.2743
1999	56.2743
[truncated: 3,001 more rows]

## Sheet: Fig 11(c)
Number of iterations	Average delay (s)
1	223.931
2	223.931
3	223.931
4	223.931
5	223.931
6	223.931
7	223.931
8	223.931
9	223.931
10	223.111
11	223.111
12	223.111
13	175.088
14	175.088
15	175.088
16	151.953
17	151.953
18	151.953
19	120.74
20	120.74
21	120.74
22	120.74
23	89.2569
24	89.2569
25	89.2569
26	89.2569
27	89.2569
28	89.2569
29	80.9318
30	80.9318
31	80.9318
32	80.9318
33	80.9318
34	80.9318
35	80.9318
36	80.9318
37	80.9318
38	80.9318
39	80.9318
40	80.9318
41	80.9318
42	80.9318
43	80.9318
44	80.9318
45	80.9318
46	80.9318
47	80.9318
48	80.9318
49	80.9318
50	80.9318
51	79.1181
52	79.1181
53	78.4673
54	78.4673
55	78.4673
56	78.4673
57	78.4673
58	78.4673
59	78.4673
60	78.4673
61	78.4673
62	78.4673
63	78.4673
64	78.4673
65	78.4673
66	78.4673
67	78.4673
68	78.4673
69	78.4673
70	78.4673
71	78.4673
72	78.4673
73	78.4673
74	78.4673
75	78.4673
76	78.4673
77	78.4673
78	78.4673
79	78.4673
80	78.4673
81	78.4673
82	78.4673
83	78.4673
84	78.4673
85	78.4673
86	69.2795
87	69.2795
88	69.2795
89	69.2795
90	69.2795
91	69.2795
92	69.2795
93	69.2795
94	69.2795
95	69.2795
96	69.2795
97	69.2795
98	69.2795
99	69.2795
100	69.2795
101	69.2795
102	69.2795
103	69.2795
104	69.2795
105	69.2795
106	69.2795
107	69.2795
108	69.2795
109	69.2795
110	69.2795
111	69.2795
112	69.2795
113	69.2795
114	69.2795
115	69.2795
116	69.2795
117	64.4935
118	64.4935
119	64.4935
120	64.4935
121	61.1673
122	61.1673
123	61.1673
124	61.1673
125	61.1673
126	61.1673
127	57.6568
128	54.914
129	51.9451
130	51.9451
131	51.9451
132	51.9451
133	51.9451
134	51.9451
135	51.9451
136	51.9451
137	51.9451
138	51.9451
139	51.9451
140	51.9451
141	51.7767
142	51.7767
143	51.7767
144	51.7767
145	51.7767
146	51.7767
147	51.7767
148	51.7767
149	51.7767
150	51.7767
151	51.7767
152	51.7767
153	51.7767
154	51.7767
155	51.7767
156	51.7767
157	51.7767
158	51.7767
159	51.7767
160	51.7767
161	51.0961
162	51.0961
163	51.0961
164	49.9144
165	47.2753
166	45.9919
167	45.9919
168	45.9919
169	45.9919
170	45.9919
171	45.9919
172	45.9919
173	45.9919
174	45.9919
175	45.9919
176	45.9919
177	45.9919
178	45.9919
179	45.4135
180	45.4135
181	45.4135
182	45.4135
183	45.4135
184	45.4135
185	45.4135
186	45.4135
187	45.4135
188	45.4135
189	45.4135
190	45.4135
191	45.4135
192	45.4135
193	45.4135
194	45.4135
195	45.4135
196	45.4135
197	44.5021
198	44.5021
199	44.5021
200	44.4162
201	44.4162
202	44.4162
203	44.4162
204	44.4162
205	44.4162
206	44.4162
207	44.4162
208	44.4162
209	44.4162
210	44.4162
211	44.4162
212	44.4162
213	44.4162
214	44.4162
215	44.4162
216	44.4162
217	44.4162
218	44.4162
219	43.8887
220	43.8887
221	43.8887
222	43.8887
223	43.8887
224	43.8887
225	43.8887
226	43.8887
227	43.0825
228	43.0825
229	43.0825
230	43.0825
231	43.0825
232	43.0825
233	43.0825
234	43.0825
235	43.0825
236	43.0825
237	43.0825
238	43.0825
239	43.0825
240	43.0199
241	43.0199
242	43.0199
243	43.0199
244	43.0199
245	43.0199
246	43.0199
247	43.0199
248	43.0199
249	43.0199
250	43.0199
251	43.0199
252	43.0199
253	43.0199
254	43.0199
255	43.0199
256	43.0199
257	43.0199
258	43.0199
259	43.0199
260	43.0199
261	43.0199
262	43.0199
263	43.0199
264	43.0199
265	43.0199
266	43.0199
267	43.0199
268	43.0199
269	43.0199
270	43.0199
271	43.0199
272	43.0199
273	43.0199
274	43.0199
275	43.0199
276	43.0199
277	43.0199
278	43.0199
279	43.0199
280	43.0199
281	43.0199
282	43.0199
283	43.0199
284	43.0199
285	43.0199
286	43.0199
287	43.0199
288	43.0199
289	43.0199
290	42.0762
291	42.0762
292	42.0762
293	42.0762
294	42.0762
295	42.0762
296	42.0762
297	42.0762
298	42.0762
299	42.0762
300	42.0762
301	42.0762
302	42.0762
303	42.0762
304	42.0762
305	42.0762
306	42.0762
307	42.0762
308	42.0762
309	42.0762
310	42.0762
311	42.0762
312	42.0762
313	42.0762
314	42.0762
315	42.0762
316	40.2471
317	38.4834
318	38.4834
319	38.4834
320	38.4834
321	38.4834
322	38.4834
323	38.4834
324	38.4834
325	38.4834
326	38.4834
327	38.4834
328	38.4834
329	38.4834
330	38.4834
331	38.4834
332	38.4834
333	38.4834
334	38.4834
335	38.4834
336	38.4834
337	38.4834
338	38.4834
339	38.4834
340	38.4834
341	38.4834
342	38.4834
343	38.4834
344	38.4834
345	38.4834
346	38.4834
347	38.4834
348	38.4834
349	38.4834
350	38.4834
351	38.4834
352	38.4834
353	38.4834
354	38.4834
355	38.4834
356	38.4834
357	38.4834
358	38.4834
359	38.4834
360	38.0567
361	38.0567
362	38.0567
363	38.0567
364	38.0567
365	38.0567
366	38.0567
367	38.0567
368	38.0567
369	38.0567
370	38.0567
371	38.0567
372	38.0567
373	38.0567
374	38.0567
375	38.0567
376	38.0567
377	38.0567
378	38.0567
379	38.0567
380	38.0567
381	38.0567
382	38.0567
383	38.0567
384	38.0567
385	37.9389
386	37.9389
387	37.9389
388	37.9389
389	37.9389
390	37.9389
391	35.1093
392	35.1093
393	35.1093
394	35.1093
395	35.1093
396	35.1093
397	35.1093
398	35.1093
399	35.1093
400	35.1093
401	35.1093
402	35.1093
403	35.1093
404	35.1093
405	35.1093
406	35.1093
407	35.1093
408	35.1093
409	35.1093
410	35.1093
411	34.4965
412	34.4965
413	34.4965
414	34.4965
415	34.4965
416	34.4965
417	34.4965
418	34.4965
419	34.4965
420	34.4965
421	34.4965
422	34.4965
423	34.4965
424	34.4965
425	34.4965
426	34.4965
427	34.4965
428	34.4965
429	34.4965
430	34.4965
431	34.4965
432	34.4965
433	34.4965
434	34.4965
435	34.4965
436	34.4965
437	34.4965
438	34.4965
439	34.4965
440	34.4965
441	34.4965
442	34.4965
443	34.4965
444	34.4965
445	34.4965
446	34.4965
447	34.4965
448	34.4965
449	34.4965
450	34.4965
451	34.4965
452	34.4965
453	34.4965
454	34.4965
455	34.4965
456	34.4965
457	34.4965
458	34.4965
459	34.4965
460	34.4965
461	34.4965
462	34.4965
463	34.4965
464	34.4965
465	34.4965
466	34.4965
467	34.4965
468	34.4965
469	34.4965
470	34.4965
471	34.4965
472	34.4965
473	34.4965
474	34.4965
475	34.4965
476	34.2762
477	34.2762
478	34.2762
479	34.1628
480	34.1628
481	34.0048
482	34.0048
483	34.0048
484	34.0048
485	34.0048
486	34.0048
487	34.0048
488	34.0048
489	34.0048
490	34.0048
491	34.0048
492	34.0048
493	34.0048
494	34.0048
495	34.0048
496	34.0048
497	34.0048
498	34.0048
499	34.0048
500	34.0048
501	34.0048
502	34.0048
503	34.0048
504	34.0048
505	34.0048
506	34.0048
507	34.0048
508	34.0048
509	33.6502
510	33.6502
511	33.6502
512	33.6502
513	33.6502
514	33.6502
515	33.6502
516	33.6502
517	33.6502
518	33.6502
519	33.6502
520	33.6502
521	33.6502
522	33.6502
523	33.6502
524	33.6502
525	33.6502
526	33.6502
527	33.6502
528	33.6502
529	33.6502
530	33.6502
531	33.6502
532	33.6502
533	33.6502
534	33.6502
535	33.6502
536	33.6502
537	33.6502
538	33.6502
539	33.6502
540	33.6502
541	33.6502
542	33.6502
543	33.6502
544	33.6502
545	33.6502
546	33.6502
547	33.6502
548	33.6502
549	33.6502
550	33.6502
551	33.6502
552	33.6502
553	33.6502
554	33.6502
555	33.6502
556	33.6502
557	33.6502
558	33.6502
559	33.6502
560	33.6502
561	32.8088
562	32.8088
563	32.8088
564	32.8088
565	32.8088
566	32.8088
567	32.8088
568	32.8088
569	32.8088
570	32.8088
571	32.8088
572	32.8088
573	32.8088
574	32.8088
575	32.8088
576	32.8088
577	32.8088
578	32.8088
579	32.8088
580	32.8088
581	32.8088
582	32.8088
583	32.8088
584	32.8088
585	32.8088
586	32.8088
587	32.8088
588	32.8088
589	32.8088
590	32.7238
591	32.7238
592	32.7238
593	32.7238
594	32.7238
595	32.7238
596	32.7238
597	32.7238
598	32.7238
599	32.7238
600	32.7238
601	32.7238
602	32.7238
603	32.7238
604	32.7238
605	32.7238
606	32.7238
607	32.7238
608	32.7238
609	32.7238
610	32.7238
611	32.7238
612	32.7238
613	32.7238
614	32.7238
615	32.7238
616	32.7238
617	32.7238
618	32.7238
619	32.7238
620	32.7238
621	32.7238
622	32.7238
623	32.7238
624	32.7238
625	32.7238
626	32.7238
627	32.7238
628	32.7238
629	32.7238
630	32.7238
631	32.7238
632	32.7238
633	32.7238
634	32.7238
635	32.7238
636	32.7238
637	32.7238
638	32.7238
639	32.7238
640	32.7238
641	32.7238
642	32.7238
643	32.7238
644	32.7238
645	32.7238
646	32.7238
647	32.7238
648	32.7238
649	32.7238
650	32.7238
651	32.7238
652	32.7238
653	32.7238
654	32.7238
655	32.7238
656	32.7238
657	32.7238
658	32.7238
659	32.7238
660	32.7238
661	32.7238
662	32.7238
663	32.7238
664	32.7238
665	32.7238
666	32.7238
667	32.7238
668	32.7238
669	32.7238
670	32.7238
671	32.7238
672	32.7238
673	32.7238
674	32.7238
675	32.7238
676	32.7238
677	32.7238
678	32.7238
679	32.7238
680	32.7238
681	32.7238
682	32.7238
683	32.7238
684	32.7238
685	32.7238
686	32.7238
687	32.7238
688	32.7238
689	32.7238
690	32.7238
691	32.7238
692	32.7238
693	32.7238
694	32.7238
695	32.7238
696	32.7238
697	32.7238
698	32.6757
699	32.6757
700	32.6757
701	32.6757
702	32.6757
703	32.6757
704	32.6757
705	32.6757
706	32.6757
707	32.6757
708	32.6757
709	32.6757
710	32.6757
711	32.6757
712	32.6757
713	32.6757
714	32.6757
715	32.6757
716	32.6757
717	32.6757
718	32.6757
719	32.6757
720	32.6757
721	32.6757
722	32.6757
723	32.6757
724	32.6757
725	32.6757
726	32.6757
727	32.6757
728	32.6757
729	32.6757
730	32.6757
731	32.6757
732	32.6757
733	32.6757
734	32.6757
735	32.6757
736	32.6757
737	32.6757
738	32.6757
739	32.6757
740	32.6757
741	32.6757
742	32.6757
743	32.6757
744	32.6757
745	32.6757
746	32.6757
747	32.6757
748	32.6757
749	32.6757
750	32.6757
751	32.6757
752	32.6757
753	32.6757
754	32.6757
755	32.6757
756	32.6757
757	32.6757
758	32.6757
759	32.6757
760	32.6757
761	32.6757
762	32.6757
763	32.6757
764	32.6757
765	32.6757
766	32.6757
767	32.6757
768	32.6757
769	32.6757
770	32.6757
771	32.6757
772	32.6757
773	32.6757
774	32.6757
775	32.6757
776	32.6757
777	32.6757
778	32.6757
779	32.6757
780	32.6757
781	32.6757
782	32.6757
783	32.6757
784	32.6757
785	32.6757
786	32.6757
787	32.6757
788	32.6757
789	32.6757
790	32.6757
791	32.6371
792	32.6371
793	32.6371
794	32.6371
795	32.6371
796	32.6371
797	32.6371
798	32.6371
799	32.6371
800	32.6371
801	32.6371
802	32.6371
803	32.6371
804	32.6371
805	32.6371
806	32.6371
807	32.6371
808	32.6371
809	32.6371
810	32.6371
811	32.6371
812	32.6371
813	32.6371
814	32.6371
815	32.6371
816	32.5866
817	32.5866
818	32.5866
819	32.5866
820	32.5866
821	32.5866
822	32.5866
823	32.5866
824	32.5866
825	32.5866
826	32.5866
827	32.5866
828	32.5866
829	32.5866
830	32.5866
831	32.5866
832	32.5866
833	32.5866
834	32.5866
835	32.5866
836	32.5866
837	32.5866
838	32.5866
839	32.4928
840	32.4818
841	32.4818
842	32.4818
843	32.4818
844	32.4818
845	32.4818
846	32.4818
847	32.4818
848	32.4818
849	32.4818
850	32.4818
851	32.4818
852	32.4818
853	32.4818
854	32.4818
855	32.4818
856	32.4818
857	32.4818
858	32.4818
859	32.4818
860	31.446
861	31.446
862	31.446
863	31.446
864	31.446
865	31.446
866	31.446
867	31.446
868	31.446
869	31.446
870	31.446
871	31.446
872	31.446
873	31.446
874	31.446
875	31.446
876	31.446
877	31.446
878	31.446
879	31.446
880	31.446
881	31.446
882	31.446
883	31.446
884	31.446
885	31.446
886	31.446
887	31.446
888	31.446
889	31.446
890	31.446
891	31.446
892	31.446
893	31.446
894	31.446
895	31.446
896	31.446
897	31.446
898	31.446
899	31.446
900	31.446
901	31.446
902	31.446
903	31.446
904	31.446
905	31.446
906	31.446
907	31.446
908	31.446
909	31.446
910	31.446
911	31.446
912	31.446
913	31.446
914	31.446
915	31.446
916	31.446
917	31.446
918	31.446
919	31.446
920	31.446
921	31.446
922	31.446
923	31.446
924	31.446
925	31.446
926	31.446
927	31.446
928	31.446
929	31.446
930	31.446
931	31.446
932	31.446
933	31.446
934	31.446
935	31.446
936	31.446
937	31.446
938	31.446
939	31.446
940	31.446
941	31.446
942	31.446
943	31.446
944	31.446
945	31.446
946	31.446
947	31.446
948	31.446
949	31.446
950	31.446
951	31.446
952	31.446
953	31.446
954	31.446
955	31.446
956	31.446
957	31.446
958	31.446
959	31.446
960	31.446
961	31.446
962	31.446
963	31.446
964	31.446
965	31.446
966	31.446
967	31.446
968	31.446
969	31.446
970	31.446
971	31.446
972	31.446
973	31.446
974	31.446
975	31.446
976	31.446
977	31.446
978	31.446
979	31.446
980	31.446
981	31.446
982	31.446
983	31.446
984	31.446
985	31.446
986	31.446
987	31.446
988	31.446
989	31.446
990	31.446
991	31.446
992	31.446
993	31.446
994	31.446
995	31.446
996	31.446
997	31.446
998	31.446
999	31.446
1000	31.446
1001	31.446
1002	31.446
1003	31.446
1004	31.446
1005	31.446
1006	31.446
1007	31.446
1008	31.446
1009	31.446
1010	31.446
1011	31.446
1012	31.446
1013	31.446
1014	31.446
1015	31.446
1016	31.446
1017	31.446
1018	31.446
1019	31.446
1020	31.446
1021	31.446
1022	31.446
1023	31.446
1024	31.446
1025	31.446
1026	31.446
1027	31.446
1028	31.446
1029	31.446
1030	31.446
1031	31.446
1032	31.446
1033	31.446
1034	31.446
1035	31.446
1036	31.446
1037	31.446
1038	31.446
1039	31.446
1040	31.446
1041	31.446
1042	31.446
1043	31.446
1044	31.446
1045	31.446
1046	31.446
1047	31.446
1048	31.446
1049	31.446
1050	31.446
1051	31.446
1052	31.446
1053	31.446
1054	31.446
1055	31.446
1056	31.446
1057	31.446
1058	31.446
1059	31.446
1060	31.446
1061	31.446
1062	31.446
1063	31.446
1064	31.446
1065	31.446
1066	31.446
1067	31.446
1068	31.446
1069	31.446
1070	31.446
1071	31.446
1072	31.446
1073	31.446
1074	31.446
1075	31.446
1076	31.446
1077	31.446
1078	31.446
1079	31.446
1080	31.446
1081	31.446
1082	31.446
1083	31.446
1084	31.446
1085	31.446
1086	31.446
1087	31.446
1088	31.446
1089	31.446
1090	31.446
1091	31.446
1092	31.446
1093	31.446
1094	31.446
1095	31.446
1096	31.446
1097	31.446
1098	31.446
1099	31.446
1100	31.446
1101	31.446
1102	31.446
1103	31.446
1104	31.446
1105	31.446
1106	31.446
1107	31.446
1108	31.446
1109	31.446
1110	31.446
1111	31.446
1112	31.446
1113	31.446
1114	31.446
1115	31.446
1116	31.446
1117	31.446
1118	31.446
1119	31.446
1120	31.446
1121	31.446
1122	31.446
1123	31.446
1124	31.446
1125	31.446
1126	31.446
1127	31.446
1128	31.446
1129	31.446
1130	31.446
1131	31.446
1132	31.446
1133	31.446
1134	31.446
1135	31.446
1136	31.446
1137	31.446
1138	31.446
1139	31.446
1140	31.446
1141	31.446
1142	31.446
1143	31.446
1144	31.446
1145	31.446
1146	31.446
1147	31.446
1148	31.446
1149	31.446
1150	31.446
1151	31.446
1152	31.446
1153	31.446
1154	31.446
1155	31.446
1156	31.446
1157	31.446
1158	31.446
1159	31.446
1160	31.446
1161	31.446
1162	31.446
1163	31.446
1164	31.446
1165	31.446
1166	31.446
1167	31.446
1168	31.446
1169	31.446
1170	31.446
1171	31.446
1172	31.446
1173	31.446
1174	31.446
1175	31.446
1176	31.446
1177	31.446
1178	31.446
1179	31.446
1180	31.446
1181	31.446
1182	31.446
1183	31.446
1184	31.446
1185	31.446
1186	31.446
1187	31.446
1188	31.446
1189	31.446
1190	31.446
1191	31.446
1192	31.446
1193	31.446
1194	31.446
1195	31.446
1196	31.446
1197	31.446
1198	31.446
1199	31.446
1200	31.446
1201	31.446
1202	31.446
1203	31.446
1204	31.446
1205	31.446
1206	31.446
1207	31.446
1208	31.446
1209	31.446
1210	31.446
1211	31.446
1212	31.446
1213	31.446
1214	31.446
1215	31.446
1216	31.446
1217	31.446
1218	31.446
1219	31.446
1220	31.446
1221	31.446
1222	31.446
1223	31.446
1224	31.446
1225	31.446
1226	31.446
1227	31.446
1228	31.446
1229	31.446
1230	31.446
1231	31.446
1232	31.446
1233	31.446
1234	31.446
1235	31.446
1236	31.446
1237	31.446
1238	31.446
1239	31.446
1240	31.446
1241	31.446
1242	31.446
1243	31.446
1244	31.446
1245	31.446
1246	31.446
1247	31.446
1248	31.446
1249	31.446
1250	31.446
1251	31.446
1252	31.446
1253	31.446
1254	31.446
1255	31.446
1256	31.446
1257	31.446
1258	31.446
1259	31.446
1260	31.446
1261	31.446
1262	31.446
1263	31.446
1264	31.446
1265	31.446
1266	31.446
1267	31.446
1268	31.446
1269	31.446
1270	31.446
1271	31.446
1272	31.446
1273	31.446
1274	31.446
1275	31.446
1276	31.446
1277	31.446
1278	31.446
1279	31.446
1280	31.446
1281	31.446
1282	31.446
1283	31.446
1284	31.446
1285	31.446
1286	31.446
1287	31.446
1288	31.446
1289	31.446
1290	31.446
1291	31.446
1292	31.446
1293	31.446
1294	31.446
1295	31.446
1296	31.446
1297	31.446
1298	31.446
1299	31.446
1300	31.446
1301	31.446
1302	31.446
1303	31.446
1304	31.446
1305	31.446
1306	31.446
1307	31.446
1308	31.446
1309	31.446
1310	31.446
1311	31.446
1312	31.446
1313	31.446
1314	31.446
1315	31.446
1316	31.446
1317	31.446
1318	31.446
1319	31.446
1320	31.446
1321	31.446
1322	31.446
1323	31.446
1324	31.446
1325	31.446
1326	31.446
1327	31.446
1328	31.446
1329	31.446
1330	31.446
1331	31.446
1332	31.446
1333	31.446
1334	31.446
1335	31.446
1336	31.446
1337	31.446
1338	31.446
1339	31.446
1340	31.446
1341	31.446
1342	31.446
1343	31.446
1344	31.446
1345	31.446
1346	31.446
1347	31.446
1348	31.446
1349	31.446
1350	31.446
1351	31.446
1352	31.446
1353	31.446
1354	31.446
1355	31.446
1356	31.446
1357	31.446
1358	31.446
1359	31.446
1360	31.446
1361	31.446
1362	31.446
1363	31.446
1364	31.446
1365	31.446
1366	31.446
1367	31.446
1368	31.446
1369	31.446
1370	31.446
1371	31.446
1372	31.446
1373	31.446
1374	31.446
1375	31.446
1376	31.446
1377	31.446
1378	31.446
1379	31.446
1380	31.446
1381	31.446
1382	31.446
1383	31.446
1384	31.446
1385	31.446
1386	31.446
1387	31.446
1388	31.446
1389	31.446
1390	31.446
1391	31.446
1392	31.446
1393	31.446
1394	31.446
1395	31.446
1396	31.446
1397	31.446
1398	31.446
1399	31.446
1400	31.446
1401	31.446
1402	31.446
1403	31.446
1404	31.446
1405	31.446
1406	31.446
1407	31.446
1408	31.446
1409	31.446
1410	31.446
1411	31.446
1412	31.446
1413	31.446
1414	31.446
1415	31.446
1416	31.446
1417	31.446
1418	31.446
1419	31.446
1420	31.446
1421	31.446
1422	31.446
1423	31.446
1424	31.446
1425	31.446
1426	31.446
1427	31.446
1428	31.446
1429	31.446
1430	31.446
1431	31.446
1432	31.446
1433	31.446
1434	31.446
1435	31.446
1436	31.446
1437	31.446
1438	31.446
1439	31.446
1440	31.446
1441	31.446
1442	31.446
1443	31.446
1444	31.446
1445	31.446
1446	31.446
1447	31.446
1448	31.446
1449	31.446
1450	31.446
1451	31.446
1452	31.446
1453	31.446
1454	31.446
1455	31.446
1456	31.446
1457	31.446
1458	31.446
1459	31.446
1460	31.446
1461	31.446
1462	31.446
1463	31.446
1464	31.446
1465	31.446
1466	31.446
1467	31.446
1468	31.446
1469	31.446
1470	31.446
1471	31.446
1472	31.446
1473	31.446
1474	31.446
1475	31.446
1476	31.446
1477	31.446
1478	31.446
1479	31.446
1480	31.446
1481	31.446
1482	31.446
1483	31.446
1484	31.446
1485	31.446
1486	31.446
1487	31.446
1488	31.446
1489	31.446
1490	31.446
1491	31.446
1492	31.446
1493	31.446
1494	31.446
1495	31.446
1496	31.446
1497	31.446
1498	31.446
1499	31.446
1500	31.446
1501	31.446
1502	31.446
1503	31.446
1504	31.446
1505	31.446
1506	31.446
1507	31.446
1508	31.446
1509	31.446
1510	31.446
1511	31.446
1512	31.446
1513	31.446
1514	31.446
1515	31.446
1516	31.446
1517	31.446
1518	31.446
1519	31.446
1520	31.446
1521	31.446
1522	31.446
1523	31.446
1524	31.446
1525	31.446
1526	31.446
1527	31.446
1528	31.446
1529	31.446
1530	31.446
1531	31.446
1532	31.446
1533	31.446
1534	31.446
1535	31.446
1536	31.446
1537	31.446
1538	31.446
1539	31.446
1540	31.446
1541	31.446
1542	31.446
1543	31.446
1544	31.446
1545	31.446
1546	31.446
1547	31.446
1548	31.446
1549	31.446
1550	31.446
1551	31.446
1552	31.446
1553	31.446
1554	31.446
1555	31.446
1556	31.446
1557	31.446
1558	31.446
1559	31.446
1560	31.446
1561	31.446
1562	31.446
1563	31.446
1564	31.446
1565	31.446
1566	31.446
1567	31.446
1568	31.446
1569	31.446
1570	31.446
1571	31.446
1572	31.446
1573	31.446
1574	31.446
1575	31.446
1576	31.446
1577	31.446
1578	31.446
1579	31.446
1580	31.446
1581	31.446
1582	31.446
1583	31.446
1584	31.446
1585	31.446
1586	31.446
1587	31.446
1588	31.446
1589	31.446
1590	31.446
1591	31.446
1592	31.446
1593	31.446
1594	31.446
1595	31.446
1596	31.446
1597	31.446
1598	31.446
1599	31.446
1600	31.446
1601	31.446
1602	31.446
1603	31.446
1604	31.446
1605	31.446
1606	31.446
1607	31.446
1608	31.446
1609	31.446
1610	31.446
1611	31.446
1612	31.446
1613	31.446
1614	31.446
1615	31.446
1616	31.446
1617	31.446
1618	31.446
1619	31.446
1620	31.446
1621	31.446
1622	31.446
1623	31.446
1624	31.446
1625	31.446
1626	31.446
1627	31.446
1628	31.446
1629	31.446
1630	31.446
1631	31.446
1632	31.446
1633	31.446
1634	31.446
1635	31.446
1636	31.446
1637	31.446
1638	31.446
1639	31.446
1640	31.446
1641	31.446
1642	31.446
1643	31.446
1644	31.446
1645	31.446
1646	31.446
1647	31.446
1648	31.446
1649	31.446
1650	31.446
1651	31.446
1652	31.446
1653	31.446
1654	31.446
1655	31.446
1656	31.446
1657	31.446
1658	31.446
1659	31.446
1660	31.446
1661	31.446
1662	31.446
1663	31.446
1664	31.446
1665	31.446
1666	31.446
1667	31.446
1668	31.446
1669	31.446
1670	31.446
1671	31.446
1672	31.446
1673	31.446
1674	31.446
1675	31.446
1676	31.446
1677	31.446
1678	31.446
1679	31.446
1680	31.446
1681	31.446
1682	31.446
1683	31.446
1684	31.446
1685	31.446
1686	31.446
1687	31.446
1688	31.446
1689	31.446
1690	31.446
1691	31.446
1692	31.446
1693	31.446
1694	31.446
1695	31.446
1696	31.446
1697	31.446
1698	31.446
1699	31.446
1700	31.446
1701	31.446
1702	31.446
1703	31.446
1704	31.446
1705	31.446
1706	31.446
1707	31.446
1708	31.446
1709	31.446
1710	31.446
1711	31.446
1712	31.446
1713	31.446
1714	31.446
1715	31.446
1716	31.446
1717	31.446
1718	31.446
1719	31.446
1720	31.446
1721	31.446
1722	31.446
1723	31.446
1724	31.446
1725	31.446
1726	31.446
1727	31.446
1728	31.446
1729	31.446
1730	31.446
1731	31.446
1732	31.446
1733	31.446
1734	31.446
1735	31.446
1736	31.446
1737	31.446
1738	31.446
1739	31.446
1740	31.446
1741	31.446
1742	31.446
1743	31.446
1744	31.446
1745	31.446
1746	31.446
1747	31.446
1748	31.446
1749	31.446
1750	31.446
1751	31.446
1752	31.446
1753	31.446
1754	31.446
1755	31.446
1756	31.446
1757	31.446
1758	31.446
1759	31.446
1760	31.446
1761	31.446
1762	31.446
1763	31.446
1764	31.446
1765	31.446
1766	31.446
1767	31.446
1768	31.446
1769	31.446
1770	31.446
1771	31.446
1772	31.446
1773	31.446
1774	31.446
1775	31.446
1776	31.446
1777	31.446
1778	31.446
1779	31.446
1780	31.446
1781	31.446
1782	31.446
1783	31.446
1784	31.446
1785	31.446
1786	31.446
1787	31.446
1788	31.446
1789	31.446
1790	31.446
1791	31.446
1792	31.446
1793	31.446
1794	31.446
1795	31.446
1796	31.446
1797	31.446
1798	31.446
1799	31.446
1800	31.446
1801	31.446
1802	31.446
1803	31.446
1804	31.446
1805	31.446
1806	31.446
1807	31.446
1808	31.446
1809	31.446
1810	31.446
1811	31.446
1812	31.446
1813	31.446
1814	31.446
1815	31.446
1816	31.446
1817	31.446
1818	31.446
1819	31.446
1820	31.446
1821	31.446
1822	31.446
1823	31.446
1824	31.446
1825	31.446
1826	31.446
1827	30.6109
1828	30.6109
1829	30.6109
1830	30.6109
1831	30.6109
1832	30.6109
1833	30.6109
1834	30.6109
1835	30.6109
1836	30.6109
1837	30.6109
1838	30.6109
1839	30.6109
1840	30.6109
1841	30.6109
1842	30.6109
1843	30.6109
1844	30.6109
1845	30.6109
1846	30.6109
1847	30.6109
1848	30.6109
1849	30.6109
1850	30.6109
1851	30.6109
1852	30.6109
1853	30.6109
1854	30.6109
1855	30.6109
1856	30.6109
1857	30.6109
1858	30.6109
1859	30.6109
1860	30.6109
1861	30.6109
1862	30.6109
1863	30.6109
1864	30.6109
1865	30.6109
1866	30.6109
1867	30.6109
1868	30.6109
1869	30.6109
1870	30.6109
1871	30.6109
1872	30.6109
1873	30.6109
1874	30.6109
1875	30.6109
1876	30.6109
1877	30.6109
1878	30.6109
1879	30.6109
1880	30.6109
1881	30.6109
1882	30.6109
1883	30.6109
1884	30.6109
1885	30.6109
1886	30.6109
1887	30.6109
1888	30.6109
1889	30.6109
1890	30.6109
1891	30.6109
1892	30.6109
1893	30.6109
1894	30.6109
1895	30.6109
1896	30.6109
1897	30.6109
1898	30.6109
1899	30.6109
1900	30.6109
1901	30.6109
1902	30.6109
1903	30.6109
1904	30.6109
1905	30.6109
1906	30.6109
1907	30.6109
1908	30.6109
1909	30.6109
1910	30.6109
1911	30.6109
1912	30.6109
1913	30.6109
1914	30.6109
1915	30.6109
1916	30.6109
1917	30.6109
1918	30.6109
1919	30.6109
1920	30.6109
1921	30.6109
1922	30.6109
1923	30.6109
1924	30.6109
1925	30.6109
1926	30.6109
1927	30.6109
1928	30.6109
1929	30.6109
1930	30.6109
1931	30.6109
1932	30.6109
1933	30.6109
1934	30.6109
1935	30.6109
1936	30.6109
1937	30.6109
1938	30.6109
1939	30.6109
1940	30.6109
1941	30.6109
1942	30.6109
1943	30.6109
1944	30.6109
1945	30.6109
1946	30.6109
1947	30.6109
1948	30.6109
1949	30.6109
1950	30.6109
1951	30.6109
1952	30.6109
1953	30.6109
1954	30.6109
1955	30.6109
1956	30.6109
1957	30.6109
1958	30.6109
1959	30.6109
1960	30.6109
1961	30.6109
1962	30.6109
1963	30.6109
1964	30.6109
1965	30.6109
1966	30.6109
1967	30.6109
1968	30.6109
1969	30.6109
1970	30.6109
1971	30.6109
1972	30.6109
1973	30.6109
1974	30.6109
1975	30.6109
1976	30.6109
1977	30.6109
1978	30.6109
1979	30.6109
1980	30.6109
1981	30.6109
1982	30.6109
1983	30.6109
1984	30.6109
1985	30.6109
1986	30.6109
1987	30.6109
1988	30.6109
1989	30.6109
1990	30.6109
1991	30.6109
1992	30.6109
1993	30.6109
1994	30.6109
1995	30.6109
1996	30.6109
1997	30.6109
1998	30.6109
1999	30.6109
[truncated: 3,001 more rows]

## Sheet: Fig 11(d)
Number of iterations	Average delay (s)
1	89.011
2	89.011
3	86.8314
4	86.8314
5	85.4932
6	78.2243
7	78.2243
8	78.2243
9	78.2243
10	78.2243
11	78.2243
12	78.2243
13	77.954
14	77.954
15	76.7327
16	75.5529
17	75.5529
18	75.5529
19	75.5529
20	75.5529
21	75.5529
22	75.5529
23	71.6395
24	71.6395
25	71.6395
26	62.5145
27	62.5145
28	62.5145
29	62.5145
30	62.3138
31	62.3138
32	62.3138
33	62.3138
34	62.3138
35	62.3138
36	60.1361
37	59.1139
38	59.1139
39	59.1139
40	59.1139
41	59.1139
42	59.1139
43	59.1139
44	59.1139
45	59.1139
46	56.3139
47	55.8374
48	48.1882
49	48.1882
50	48.1882
51	45.7418
52	45.7418
53	45.5301
54	45.5301
55	45.5301
56	45.5301
57	45.5301
58	45.5301
59	45.5301
60	45.5301
61	45.5301
62	45.5301
63	45.5301
64	45.5301
65	45.5301
66	45.5301
67	45.5301
68	45.5301
69	45.5301
70	45.5301
71	45.5301
72	44.5658
73	44.5658
74	44.5658
75	44.5658
76	44.5658
77	44.4436
78	44.4436
79	43.1754
80	43.1754
81	43.1754
82	43.1754
83	43.1754
84	43.1754
85	43.1754
86	42.6741
87	42.6741
88	42.6741
89	42.6741
90	41.3937
91	41.3937
92	41.3937
93	41.3937
94	41.3937
95	41.3937
96	41.3937
97	40.8212
98	40.8212
99	40.8212
100	40.8212
101	40.8212
102	40.8212
103	40.8212
104	40.8212
105	40.8212
106	40.8212
107	40.8212
108	40.8212
109	40.8212
110	40.8212
111	40.8212
112	40.8212
113	40.8212
114	40.8212
115	40.8212
116	40.8212
117	40.8212
118	40.8212
119	40.8212
120	40.8212
121	40.8212
122	40.8212
123	40.8212
124	40.8212
125	40.8212
126	40.8212
127	40.8212
128	40.8212
129	40.8212
130	40.8212
131	40.8212
132	40.8212
133	40.8212
134	40.8212
135	40.8212
136	40.8212
137	40.8212
138	40.8212
139	40.8212
140	40.8212
141	40.8212
142	35.9854
143	35.9854
144	35.9854
145	35.9854
146	35.9854
147	35.9854
148	35.9854
149	35.9854
150	35.7185
151	35.7185
152	35.7185
153	35.7185
154	35.7185
155	35.7185
156	35.7185
157	35.7185
158	35.7185
159	35.7185
160	35.7185
161	35.7185
162	35.7185
163	35.7185
164	35.7185
165	35.7185
166	35.7185
167	35.7185
168	35.7185
169	35.7185
170	35.7185
171	35.7185
172	35.7185
173	35.7185
174	35.7185
175	35.7185
176	35.7185
177	35.7185
178	35.7185
179	35.7185
180	35.7185
181	35.7185
182	35.7185
183	35.7185
184	35.7185
185	35.7185
186	35.7185
187	35.1178
188	32.3622
189	32.3622
190	32.3622
191	32.3622
192	32.3622
193	32.3622
194	32.3622
195	32.3622
196	32.3622
197	32.3622
198	32.3622
199	32.3283
200	32.3283
201	32.3283
202	32.3283
203	32.3283
204	32.1283
205	32.1283
206	32.1283
207	32.1283
208	32.1283
209	32.1283
210	29.3064
211	29.3064
212	29.3064
213	29.3064
214	29.3064
215	29.3064
216	29.3064
217	29.3064
218	28.4634
219	28.4634
220	28.4634
221	28.4634
222	28.4634
223	28.4634
224	28.4634
225	28.4634
226	28.4634
227	28.4634
228	28.4634
229	28.4634
230	28.4634
231	28.4634
232	28.4634
233	28.4634
234	28.4634
235	28.4634
236	28.4634
237	28.2662
238	28.2662
239	28.2662
240	28.2662
241	28.2662
242	28.2662
243	28.2662
244	28.2662
245	28.2662
246	28.2662
247	28.2662
248	28.2662
249	28.2662
250	28.2662
251	28.2662
252	28.2662
253	28.2662
254	28.2662
255	28.2662
256	28.2662
257	28.2662
258	28.2662
259	28.2662
260	28.2662
261	28.2662
262	28.2662
263	28.2662
264	28.2662
265	28.2662
266	28.2662
267	28.2662
268	28.2662
269	28.2662
270	28.2662
271	28.2662
272	28.2662
273	28.2662
274	28.2662
275	28.2662
276	28.2662
277	28.2662
278	28.2662
279	28.2662
280	28.2662
281	28.2662
282	28.2662
283	28.2662
284	28.2662
285	28.2662
286	28.2662
287	28.1968
288	27.8285
289	27.8285
290	27.8285
291	27.8285
292	27.8285
293	27.8285
294	27.8285
295	27.8285
296	27.8285
297	27.8285
298	27.8285
299	27.8285
300	27.8285
301	27.8285
302	27.8285
303	27.8285
304	27.8285
305	27.8285
306	27.8285
307	27.8285
308	27.8285
309	27.8285
310	27.8285
311	27.8285
312	27.8285
313	27.8285
314	27.8285
315	27.5863
316	27.5863
317	27.5863
318	27.5863
319	27.5863
320	27.5863
321	27.5863
322	27.5863
323	27.5863
324	27.5863
325	27.5863
326	27.5863
327	27.5863
328	27.5863
329	27.5863
330	27.5863
331	27.5863
332	27.5863
333	27.5863
334	27.5863
335	27.5863
336	27.5863
337	27.5863
338	27.5863
339	27.5863
340	27.5863
341	27.5863
342	27.5863
343	27.5863
344	27.4865
345	27.4865
346	27.4865
347	27.4865
348	27.4865
349	27.4865
350	27.4865
351	27.4865
352	27.4865
353	27.4865
354	27.4865
355	27.4865
356	27.4865
357	27.4865
358	27.4865
359	27.4865
360	27.4865
361	27.4865
362	27.4865
363	27.4865
364	27.4865
365	27.4865
366	27.4865
367	27.4865
368	27.4865
369	27.4865
370	27.4865
371	27.4865
372	27.4865
373	27.4865
374	27.4865
375	27.4865
376	27.4865
377	27.4865
378	27.4865
379	27.4865
380	27.4865
381	27.4865
382	27.4865
383	27.4865
384	27.4865
385	27.4865
386	27.4865
387	27.4865
388	27.4865
389	27.4865
390	27.4865
391	27.4865
392	27.4865
393	27.4865
394	27.4865
395	27.4865
396	27.4865
397	27.4865
398	27.4865
399	27.4865
400	27.4865
401	27.4865
402	27.4865
403	27.4865
404	27.4865
405	27.4865
406	27.4865
407	27.4865
408	27.4865
409	27.4865
410	27.4865
411	27.4865
412	27.4865
413	27.4865
414	27.4865
415	27.4865
416	27.4865
417	27.4865
418	27.4865
419	27.4865
420	27.4865
421	27.4865
422	27.303
423	27.303
424	27.303
425	27.303
426	27.303
427	27.303
428	27.303
429	27.303
430	27.303
431	27.303
432	27.303
433	27.303
434	27.303
435	27.303
436	27.303
437	27.303
438	27.303
439	27.303
440	27.303
441	27.303
442	27.303
443	27.303
444	27.303
445	27.303
446	27.303
447	27.303
448	27.303
449	27.303
450	27.303
451	27.303
452	27.303
453	27.303
454	27.303
455	27.303
456	27.303
457	27.303
458	27.303
459	27.303
460	27.303
461	27.303
462	27.303
463	27.303
464	27.303
465	27.303
466	27.303
467	27.303
468	27.303
469	27.303
470	27.303
471	27.303
472	27.303
473	27.303
474	27.303
475	27.303
476	27.303
477	27.303
478	27.303
479	27.303
480	27.303
481	27.303
482	27.303
483	27.303
484	27.303
485	27.303
486	27.303
487	27.303
488	27.303
489	27.303
490	27.303
491	27.303
492	27.303
493	27.303
494	27.303
495	27.303
496	27.303
497	27.303
498	27.2321
499	27.2321
500	27.2025
501	27.1768
502	27.1768
503	27.1768
504	27.1768
505	27.1768
506	27.1768
507	27.1768
508	27.1768
509	27.1768
510	27.1768
511	27.1768
512	27.1768
513	27.1768
514	27.1768
515	27.1768
516	27.1768
517	27.1768
518	27.1768
519	27.1768
520	27.1768
521	27.1768
522	27.1768
523	27.1768
524	27.1768
525	27.1768
526	27.1768
527	27.1768
528	27.1768
529	27.1768
530	27.1768
531	27.1768
532	27.1768
533	27.1768
534	27.1768
535	27.1768
536	27.1768
537	27.1768
538	27.1768
539	27.1768
540	27.1768
541	27.1768
542	27.1768
543	27.1768
544	27.1768
545	27.1768
546	27.1768
547	27.1768
548	27.1768
549	27.1768
550	27.1768
551	27.1768
552	27.1768
553	27.1768
554	27.1768
555	27.1768
556	27.1768
557	27.1768
558	27.1768
559	27.1768
560	27.1768
561	27.1768
562	27.1768
563	27.1768
564	27.1768
565	27.1768
566	27.1768
567	27.1768
568	27.1768
569	27.1768
570	27.1768
571	27.1768
572	27.1768
573	27.1768
574	27.1768
575	27.1768
576	27.1768
577	27.1768
578	27.1768
579	27.1768
580	27.1768
581	27.1768
582	27.1768
583	27.1768
584	27.1768
585	27.1768
586	27.1768
587	27.1768
588	27.1768
589	27.1768
590	27.1768
591	27.1768
592	27.1768
593	27.1768
594	27.1768
595	27.1768
596	27.1768
597	27.1768
598	27.1768
599	27.1768
600	27.1768
601	27.1768
602	27.1768
603	27.1768
604	27.1768
605	27.1768
606	27.1768
607	27.1768
608	27.1768
609	27.1768
610	27.1768
611	27.1768
612	27.1768
613	27.1768
614	27.1768
615	27.1768
616	27.1768
617	27.1768
618	27.1768
619	27.1768
620	27.1768
621	27.1768
622	27.1768
623	27.1768
624	27.1768
625	27.1768
626	27.1768
627	27.1768
628	27.1768
629	27.1768
630	27.1768
631	27.1768
632	27.1768
633	27.1768
634	27.1768
635	27.1768
636	27.1768
637	27.1768
638	27.1768
639	27.1768
640	27.1768
641	27.1768
642	27.1768
643	27.1768
644	27.1768
645	27.1768
646	27.1768
647	27.1768
648	27.1768
649	27.1768
650	27.1768
651	27.1768
652	27.1768
653	27.1768
654	27.1768
655	27.1768
656	27.1241
657	27.1241
658	27.1241
659	27.1241
660	27.1241
661	27.1241
662	27.1241
663	27.1241
664	27.1241
665	27.1241
666	27.1241
667	27.1241
668	27.1241
669	27.1241
670	27.1241
671	27.1241
672	27.1241
673	27.1241
674	27.1241
675	27.1241
676	27.1241
677	27.1241
678	27.1241
679	27.1241
680	27.1241
681	27.1241
682	27.1241
683	27.1241
684	27.1241
685	27.1241
686	27.1241
687	27.1241
688	27.1241
689	27.1241
690	27.1241
691	27.1241
692	27.1241
693	27.1241
694	27.1241
695	27.1241
696	27.1241
697	27.1241
698	27.1241
699	27.1241
700	27.1241
701	27.1241
702	27.1241
703	27.1241
704	27.1241
705	27.1241
706	27.1241
707	27.1241
708	27.1241
709	27.1241
710	27.1241
711	27.1241
712	27.1241
713	27.1241
714	27.1241
715	27.1241
716	27.1241
717	27.1241
718	27.1241
719	27.1241
720	27.1241
721	27.1241
722	27.1241
723	27.1241
724	27.1241
725	27.1241
726	27.1241
727	27.1241
728	27.1241
729	27.1241
730	27.1241
731	27.1241
732	27.1241
733	27.1241
734	27.1241
735	27.1241
736	27.1241
737	27.1241
738	27.1241
739	27.1241
740	27.0007
741	27.0007
742	27.0007
743	27.0007
744	27.0007
745	27.0007
746	27.0007
747	27.0007
748	27.0007
749	27.0007
750	27.0007
751	27.0007
752	27.0007
753	27.0007
754	27.0007
755	27.0007
756	27.0007
757	27.0007
758	27.0007
759	27.0007
760	27.0007
761	27.0007
762	27.0007
763	27.0007
764	27.0007
765	27.0007
766	27.0007
767	27.0007
768	27.0007
769	27.0007
770	27.0007
771	27.0007
772	27.0007
773	27.0007
774	27.0007
775	27.0007
776	27.0007
777	27.0007
778	27.0007
779	27.0007
780	27.0007
781	27.0007
782	27.0007
783	27.0007
784	27.0007
785	27.0007
786	27.0007
787	27.0007
788	27.0007
789	27.0007
790	27.0007
791	26.6372
792	26.6372
793	26.6372
794	26.6372
795	26.6372
796	26.3754
797	26.3754
798	26.3295
799	26.3295
800	26.3295
801	26.3295
802	26.3295
803	26.3295
804	26.3295
805	26.3295
806	26.3295
807	26.3295
808	26.3295
809	26.3295
810	26.3295
811	26.3295
812	26.3295
813	26.3295
814	26.3295
815	26.3295
816	26.3295
817	26.3295
818	26.3295
819	26.3295
820	26.3295
821	26.3295
822	26.3295
823	26.3295
824	26.3295
825	26.3295
826	26.3295
827	26.3295
828	26.3295
829	26.3295
830	26.3295
831	26.3295
832	26.3295
833	26.3295
834	26.3295
835	26.3295
836	26.3295
837	26.3295
838	26.3295
839	26.3295
840	26.3295
841	26.3295
842	26.3295
843	26.3295
844	26.3295
845	26.3295
846	26.3295
847	26.3295
848	26.3295
849	26.3295
850	26.3295
851	26.3295
852	26.3295
853	26.3295
854	26.3295
855	26.3295
856	26.3295
857	26.3295
858	26.3295
859	26.3295
860	26.3295
861	26.3295
862	26.3295
863	26.3295
864	26.3295
865	26.3295
866	26.3295
867	26.3295
868	26.3295
869	26.3295
870	26.3295
871	26.3295
872	26.3295
873	26.3295
874	26.3295
875	26.3295
876	26.3295
877	26.3295
878	26.3295
879	26.3295
880	26.3295
881	26.3295
882	26.3295
883	26.3295
884	26.3295
885	26.3295
886	26.3295
887	26.3295
888	26.3295
889	26.3295
890	26.3295
891	26.3295
892	26.3295
893	26.3295
894	26.3295
895	26.303
896	26.303
897	26.303
898	26.303
899	26.303
900	26.303
901	26.303
902	26.303
903	26.303
904	26.303
905	26.303
906	26.303
907	26.303
908	26.303
909	26.303
910	26.303
911	26.303
912	26.303
913	26.303
914	26.303
915	26.303
916	26.303
917	26.303
918	26.303
919	26.303
920	26.303
921	26.303
922	26.303
923	26.303
924	26.303
925	26.303
926	26.303
927	26.303
928	26.303
929	26.303
930	26.303
931	26.1207
932	26.1207
933	26.1207
934	26.1207
935	26.1207
936	26.1207
937	26.1207
938	26.1207
939	26.1207
940	26.1207
941	26.1207
942	26.1207
943	26.1207
944	26.1207
945	26.1207
946	26.1207
947	26.1207
948	26.1207
949	26.1207
950	26.1207
951	26.1207
952	26.1207
953	26.1207
954	26.1207
955	26.1207
956	26.1207
957	26.1207
958	26.1207
959	26.1207
960	26.1207
961	26.1207
962	26.1207
963	26.1207
964	26.1207
965	26.1207
966	26.1207
967	26.1207
968	26.1207
969	26.1207
970	26.0364
971	26.0364
972	26.0364
973	26.0364
974	26.0364
975	26.0364
976	26.0364
977	26.0364
978	26.0364
979	26.0364
980	26.0364
981	26.0364
982	26.0364
983	26.0364
984	26.0364
985	26.0364
986	26.0364
987	26.0364
988	26.0364
989	26.0364
990	26.0364
991	26.0364
992	26.0364
993	26.0364
994	26.0364
995	26.0364
996	26.0364
997	26.0364
998	26.0364
999	26.0364
1000	26.0364
1001	26.0364
1002	26.0364
1003	26.0364
1004	26.0364
1005	26.0364
1006	26.0364
1007	26.0364
1008	26.0364
1009	26.0364
1010	26.0364
1011	26.0364
1012	26.0364
1013	26.0364
1014	26.0364
1015	26.0364
1016	26.0364
1017	26.0364
1018	26.0364
1019	26.0364
1020	26.0364
1021	26.0364
1022	26.0364
1023	26.0364
1024	26.0364
1025	26.0364
1026	26.0364
1027	26.0364
1028	26.0364
1029	26.0364
1030	26.0364
1031	26.0364
1032	26.0364
1033	26.0364
1034	26.0364
1035	26.0364
1036	25.7792
1037	25.7792
1038	25.7792
1039	25.7792
1040	25.7792
1041	25.7792
1042	25.7792
1043	25.7792
1044	25.7792
1045	25.7792
1046	25.7792
1047	25.7792
1048	25.7792
1049	25.7792
1050	25.7792
1051	25.7792
1052	25.7792
1053	25.7792
1054	25.7792
1055	25.7792
1056	25.7792
1057	25.7792
1058	25.7792
1059	25.7792
1060	25.7792
1061	25.7792
1062	25.7792
1063	25.7792
1064	25.7792
1065	25.7792
1066	25.7792
1067	25.7543
1068	25.7543
1069	25.7543
1070	25.7543
1071	25.7543
1072	25.7543
1073	25.7543
1074	25.7543
1075	25.7543
1076	25.7543
1077	25.7543
1078	25.7543
1079	25.7543
1080	25.7543
1081	25.7543
1082	25.7543
1083	25.7543
1084	25.7543
1085	25.7543
1086	25.7543
1087	25.7543
1088	25.7543
1089	25.7543
1090	25.7543
1091	25.7543
1092	25.7543
1093	25.7543
1094	25.7543
1095	25.7543
1096	25.7543
1097	25.7543
1098	25.7543
1099	25.7543
1100	25.7543
1101	25.7543
1102	25.7543
1103	25.7543
1104	25.7543
1105	25.7543
1106	25.7543
1107	25.7543
1108	25.7543
1109	25.7543
1110	25.7543
1111	25.7543
1112	25.7543
1113	25.7543
1114	25.7543
1115	25.7543
1116	25.7543
1117	25.7543
1118	25.7543
1119	25.7543
1120	25.7543
1121	25.7543
1122	25.7543
1123	25.7543
1124	25.7543
1125	25.7543
1126	25.7543
1127	25.7543
1128	25.7543
1129	25.7543
1130	25.7543
1131	25.7543
1132	25.7543
1133	25.7543
1134	25.7543
1135	25.7543
1136	25.7543
1137	25.7543
1138	25.7543
1139	25.7543
1140	25.7543
1141	25.7543
1142	25.7543
1143	25.7543
1144	25.7543
1145	25.7479
1146	25.7479
1147	25.7479
1148	25.7479
1149	25.7479
1150	25.7479
1151	25.7479
1152	25.6495
1153	25.6495
1154	25.6495
1155	25.6495
1156	25.6495
1157	25.6495
1158	25.6495
1159	25.6495
1160	25.6495
1161	25.6495
1162	25.6495
1163	25.6495
1164	25.6495
1165	25.6495
1166	25.6495
1167	25.6495
1168	25.6495
1169	25.6495
1170	25.6495
1171	25.6495
1172	25.6495
1173	25.6495
1174	25.6495
1175	25.6495
1176	25.6495
1177	25.6495
1178	25.6495
1179	25.6495
1180	25.6495
1181	25.6495
1182	25.6495
1183	25.6495
1184	25.6495
1185	25.6495
1186	25.6495
1187	25.6495
1188	25.6495
1189	25.6495
1190	25.6495
1191	25.6495
1192	25.6495
1193	25.6495
1194	25.6495
1195	25.6495
1196	25.6495
1197	25.6495
1198	25.6495
1199	25.6495
1200	25.6495
1201	25.6495
1202	25.6495
1203	25.6495
1204	25.6495
1205	25.6495
1206	25.6495
1207	25.6495
1208	25.6495
1209	25.6495
1210	25.6495
1211	25.6495
1212	25.6495
1213	25.6495
1214	25.6495
1215	25.6495
1216	25.6495
1217	25.6495
1218	25.6495
1219	25.6495
1220	25.6495
1221	25.6495
1222	25.6495
1223	25.6495
1224	25.6495
1225	25.6495
1226	25.6495
1227	25.6495
1228	25.6495
1229	25.6495
1230	25.6495
1231	25.6495
1232	25.6495
1233	25.6495
1234	25.6495
1235	25.6495
1236	25.6495
1237	25.6495
1238	25.6495
1239	25.6495
1240	25.6495
1241	25.6495
1242	25.6495
1243	25.6495
1244	25.6495
1245	25.6495
1246	25.6495
1247	25.6495
1248	25.6495
1249	25.6495
1250	25.6495
1251	25.6495
1252	25.6495
1253	25.6495
1254	25.6495
1255	25.6495
1256	25.6495
1257	25.6495
1258	25.6495
1259	25.6495
1260	25.6495
1261	25.6495
1262	25.6495
1263	25.6495
1264	25.6495
1265	25.6495
1266	25.6495
1267	25.6495
1268	25.6495
1269	25.6495
1270	25.6495
1271	25.6495
1272	25.6495
1273	25.6495
1274	25.6495
1275	25.6495
1276	25.6495
1277	25.6495
1278	25.6495
1279	25.6495
1280	25.6495
1281	25.6495
1282	25.6495
1283	25.6495
1284	25.6495
1285	25.6495
1286	25.6495
1287	25.6495
1288	25.6495
1289	25.6495
1290	25.6495
1291	25.6495
1292	25.6495
1293	25.6495
1294	25.6495
1295	25.6495
1296	25.6495
1297	25.6495
1298	25.6495
1299	25.6495
1300	25.6495
1301	25.6495
1302	25.6495
1303	25.6495
1304	25.6495
1305	25.6495
1306	25.6495
1307	25.6495
1308	25.6495
1309	25.6495
1310	25.6495
1311	25.6495
1312	25.6495
1313	25.6495
1314	25.6495
1315	25.6495
1316	25.6495
1317	25.6495
1318	25.6495
1319	25.6495
1320	25.6495
1321	25.6495
1322	25.6495
1323	25.6495
1324	25.6495
1325	25.6495
1326	25.6495
1327	25.6495
1328	25.6495
1329	25.6495
1330	25.6495
1331	25.6495
1332	25.6495
1333	25.6495
1334	25.6495
1335	25.6495
1336	25.6495
1337	25.6495
1338	25.6495
1339	25.6495
1340	25.6495
1341	25.6495
1342	25.6495
1343	25.6495
1344	25.6495
1345	25.6495
1346	25.6495
1347	25.6495
1348	25.6495
1349	25.6495
1350	25.6495
1351	25.6495
1352	25.6495
1353	25.6495
1354	25.6495
1355	25.6495
1356	25.6495
1357	25.6495
1358	25.6495
1359	25.6495
1360	25.6495
1361	25.6495
1362	25.6495
1363	25.6495
1364	25.6495
1365	25.6495
1366	25.6495
1367	25.6495
1368	25.6495
1369	25.6495
1370	25.6495
1371	25.6495
1372	25.6495
1373	25.6495
1374	25.6495
1375	25.6495
1376	25.6495
1377	25.6495
1378	25.6495
1379	25.6495
1380	25.6495
1381	25.6495
1382	25.6495
1383	25.6495
1384	25.6495
1385	25.6495
1386	25.6495
1387	25.6495
1388	25.6495
1389	25.6495
1390	25.6495
1391	25.6495
1392	25.6495
1393	25.6495
1394	25.6495
1395	25.6495
1396	25.6495
1397	25.6495
1398	25.6495
1399	25.6495
1400	25.6495
1401	25.6495
1402	25.6495
1403	25.6495
1404	25.6495
1405	25.6495
1406	25.6495
1407	25.6495
1408	25.6495
1409	25.6495
1410	25.6495
1411	25.6495
1412	25.6495
1413	25.6495
1414	25.6495
1415	25.6495
1416	25.6495
1417	25.6495
1418	25.6495
1419	25.6495
1420	25.6495
1421	25.6495
1422	25.6495
1423	25.6495
1424	25.6495
1425	25.6495
1426	25.6495
1427	25.6495
1428	25.6495
1429	25.6495
1430	25.6495
1431	25.6495
1432	25.6495
1433	25.6495
1434	25.6495
1435	25.6495
1436	25.6495
1437	25.6495
1438	25.6495
1439	25.6495
1440	25.6495
1441	25.6495
1442	25.6495
1443	25.6495
1444	25.6495
1445	25.6495
1446	25.6495
1447	25.6495
1448	25.6495
1449	25.6495
1450	25.6495
1451	25.6495
1452	25.6495
1453	25.6495
1454	25.6495
1455	25.6495
1456	25.6495
1457	25.6495
1458	25.6495
1459	25.6495
1460	25.6495
1461	25.6495
1462	25.6495
1463	25.6495
1464	25.6495
1465	25.6495
1466	25.6495
1467	25.6495
1468	25.6495
1469	25.6495
1470	25.6495
1471	25.6495
1472	25.6495
1473	25.6495
1474	25.6495
1475	25.6495
1476	25.6495
1477	25.6495
1478	25.6495
1479	25.6495
1480	25.6495
1481	25.6495
1482	25.6495
1483	25.6495
1484	25.6495
1485	25.6495
1486	25.6495
1487	25.6495
1488	25.6495
1489	25.6495
1490	25.6495
1491	25.6495
1492	25.6495
1493	25.6495
1494	25.6495
1495	25.6495
1496	25.6495
1497	25.6495
1498	25.6495
1499	25.6495
1500	25.6495
1501	25.6495
1502	25.6495
1503	25.6495
1504	25.6495
1505	25.6495
1506	25.6495
1507	25.6495
1508	25.6495
1509	25.6495
1510	25.6495
1511	25.6495
1512	25.6495
1513	25.6495
1514	25.6495
1515	25.6495
1516	25.6495
1517	25.6495
1518	25.6495
1519	25.6495
1520	25.6495
1521	25.6495
1522	25.6495
1523	25.6495
1524	25.6495
1525	25.6495
1526	25.6495
1527	25.6495
1528	25.6495
1529	25.6495
1530	25.6495
1531	25.6495
1532	25.6495
1533	25.6495
1534	25.6495
1535	25.6495
1536	25.6495
1537	25.6495
1538	25.6495
1539	25.6495
1540	25.6495
1541	25.6495
1542	25.6495
1543	25.6495
1544	25.6495
1545	25.6495
1546	25.6495
1547	25.6495
1548	25.6495
1549	25.6495
1550	25.6495
1551	25.6495
1552	25.6495
1553	25.6495
1554	25.6495
1555	25.6495
1556	25.6495
1557	25.6495
1558	25.6495
1559	25.6495
1560	25.6495
1561	25.6495
1562	25.6495
1563	25.6495
1564	25.6495
1565	25.6495
1566	25.6495
1567	25.6495
1568	25.6495
1569	25.6495
1570	25.6495
1571	25.6495
1572	25.6495
1573	25.6495
1574	25.6495
1575	25.6495
1576	25.6495
1577	25.6495
1578	25.6495
1579	25.6495
1580	25.6495
1581	25.6495
1582	25.6495
1583	25.6495
1584	25.6495
1585	25.6495
1586	25.6495
1587	25.6495
1588	25.6495
1589	25.6495
1590	25.6495
1591	25.6495
1592	25.6495
1593	25.6495
1594	25.6495
1595	25.6495
1596	25.6495
1597	25.6495
1598	25.6495
1599	25.6495
1600	25.6495
1601	25.6495
1602	25.6495
1603	25.6495
1604	25.6495
1605	25.6495
1606	25.6495
1607	25.6495
1608	25.6495
1609	25.6495
1610	25.6495
1611	25.6495
1612	25.6495
1613	25.6495
1614	25.6495
1615	25.6495
1616	25.6495
1617	25.6495
1618	25.6495
1619	25.6495
1620	25.6495
1621	25.6495
1622	25.6495
1623	25.6495
1624	25.6495
1625	25.6495
1626	25.6495
1627	25.6495
1628	25.6495
1629	25.6495
1630	25.6495
1631	25.6495
1632	25.6495
1633	25.6495
1634	25.6495
1635	25.6495
1636	25.6495
1637	25.6495
1638	25.6495
1639	25.6495
1640	25.6495
1641	25.6495
1642	25.6495
1643	25.6495
1644	25.6495
1645	25.6495
1646	25.6495
1647	25.6495
1648	25.6495
1649	25.6495
1650	25.6495
1651	25.6495
1652	25.6495
1653	25.6495
1654	25.6495
1655	25.6495
1656	25.6495
1657	25.6495
1658	25.6495
1659	25.6495
1660	25.6495
1661	25.6495
1662	25.6495
1663	25.6495
1664	25.6495
1665	25.6495
1666	25.6495
1667	25.6495
1668	25.6495
1669	25.6495
1670	25.6495
1671	25.6495
1672	25.6495
1673	25.6495
1674	25.6495
1675	25.6495
1676	25.6495
1677	25.6495
1678	25.6495
1679	25.6495
1680	25.6495
1681	25.6495
1682	25.6495
1683	25.6495
1684	25.6495
1685	25.6495
1686	25.6495
1687	25.6495
1688	25.6495
1689	25.6495
1690	25.6495
1691	25.6495
1692	25.6495
1693	25.6495
1694	25.6495
1695	25.6495
1696	25.6495
1697	25.6495
1698	25.6495
1699	25.6495
1700	25.6495
1701	25.6495
1702	25.6495
1703	25.6495
1704	25.6495
1705	25.6495
1706	25.6495
1707	25.6495
1708	25.6495
1709	25.6495
1710	25.6495
1711	25.6495
1712	25.6495
1713	25.6495
1714	25.6495
1715	25.6495
1716	25.6495
1717	25.6495
1718	25.6495
1719	25.6495
1720	25.6495
1721	25.6495
1722	25.6495
1723	25.6495
1724	25.6495
1725	25.6495
1726	25.6495
1727	25.6495
1728	25.6495
1729	25.6495
1730	25.6495
1731	25.6495
1732	25.6495
1733	25.6495
1734	25.6495
1735	25.6495
1736	25.6495
1737	25.6495
1738	25.6495
1739	25.6495
1740	25.6495
1741	25.6495
1742	25.6495
1743	25.6495
1744	25.6495
1745	25.6495
1746	25.6495
1747	25.6495
1748	25.6495
1749	25.6495
1750	25.6495
1751	25.6495
1752	25.6495
1753	25.6495
1754	25.6495
1755	25.6495
1756	25.6495
1757	25.6495
1758	25.6495
1759	25.6495
1760	25.6495
1761	25.6495
1762	25.6495
1763	25.6495
1764	25.6495
1765	25.6495
1766	25.6495
1767	25.6495
1768	25.6495
1769	25.6495
1770	25.6495
1771	25.6495
1772	24.8843
1773	24.8843
1774	24.8843
1775	24.8843
1776	24.8843
1777	24.8843
1778	24.8843
1779	24.8843
1780	24.8843
1781	24.8843
1782	24.8843
1783	24.8843
1784	24.8843
1785	24.8843
1786	24.8843
1787	24.8843
1788	24.8843
1789	24.8843
1790	24.8843
1791	24.8843
1792	24.8843
1793	24.8843
1794	24.8843
1795	24.8843
1796	24.8843
1797	24.8843
1798	24.8843
1799	24.8843
1800	24.8843
1801	24.8843
1802	24.8843
1803	24.8843
1804	24.8843
1805	24.8843
1806	24.8843
1807	24.8843
1808	24.8843
1809	24.8843
1810	24.8843
1811	24.8843
1812	24.8843
1813	24.8843
1814	24.8843
1815	24.8843
1816	24.8843
1817	24.8843
1818	24.8843
1819	24.8843
1820	24.8843
1821	24.8843
1822	24.8843
1823	24.8843
1824	24.8843
1825	24.8843
1826	24.8843
1827	24.8843
1828	24.8843
1829	24.8843
1830	24.8843
1831	24.8843
1832	24.8843
1833	24.8843
1834	24.8843
1835	24.8843
1836	24.8843
1837	24.8843
1838	24.8843
1839	24.8843
1840	24.8843
1841	24.8843
1842	24.8843
1843	24.8843
1844	24.8843
1845	24.8843
1846	24.8843
1847	24.8843
1848	24.8843
1849	24.8843
1850	24.8843
1851	24.8843
1852	24.8843
1853	24.8843
1854	24.8843
1855	24.8843
1856	24.8843
1857	24.8843
1858	24.8843
1859	24.8843
1860	24.8843
1861	24.8843
1862	24.8843
1863	24.8843
1864	24.8843
1865	24.8843
1866	24.8843
1867	24.8843
1868	24.8843
1869	24.8843
1870	24.8843
1871	24.8843
1872	24.8843
1873	24.8843
1874	24.8843
1875	24.8843
1876	24.8843
1877	24.8843
1878	24.8843
1879	24.8843
1880	24.8843
1881	24.8843
1882	24.8843
1883	24.8843
1884	24.8843
1885	24.8843
1886	24.8843
1887	24.8843
1888	24.8843
1889	24.8843
1890	24.8843
1891	24.8843
1892	24.8843
1893	24.8843
1894	24.8843
1895	24.8843
1896	24.8843
1897	24.8843
1898	24.8843
1899	24.8843
1900	24.8843
1901	24.8843
1902	24.8843
1903	24.8843
1904	24.8843
1905	24.8843
1906	24.8843
1907	24.8843
1908	24.8843
1909	24.8843
1910	24.8843
1911	24.8843
1912	24.8843
1913	24.8843
1914	24.8843
1915	24.8843
1916	24.8843
1917	24.8843
1918	24.8843
1919	24.8843
1920	24.8843
1921	24.8843
1922	24.8843
1923	24.8843
1924	24.8843
1925	24.8843
1926	24.8843
1927	24.8843
1928	24.8843
1929	24.8843
1930	24.8843
1931	24.8704
1932	24.8704
1933	24.8704
1934	24.8704
1935	24.8704
1936	24.8704
1937	24.8704
1938	24.8704
1939	24.8704
1940	24.8704
1941	24.8704
1942	24.8704
1943	24.8704
1944	24.8704
1945	24.8704
1946	24.8704
1947	24.8704
1948	24.8704
1949	24.8704
1950	24.8704
1951	24.8704
1952	24.8704
1953	24.8704
1954	24.8704
1955	24.8704
1956	24.8704
1957	24.8704
1958	24.8704
1959	24.8704
1960	24.8704
1961	24.8704
1962	24.8704
1963	24.8704
1964	24.8704
1965	24.8704
1966	24.8704
1967	24.8704
1968	24.8704
1969	24.8704
1970	24.8704
1971	24.8704
1972	24.8704
1973	24.8704
1974	24.8704
1975	24.8704
1976	24.8704
1977	24.8704
1978	24.8704
1979	24.8704
1980	24.8704
1981	24.8704
1982	24.8704
1983	24.8704
1984	24.8704
1985	24.8704
1986	24.8704
1987	24.8704
1988	24.8704
1989	24.8704
1990	24.8704
1991	24.8704
1992	24.8704
1993	24.8704
1994	24.8704
1995	24.8704
1996	24.8704
1997	24.8704
1998	24.8704
1999	24.8704
[truncated: 3,001 more rows]

## Sheet: Fig 11(e)
Number of iterations	Average delay (s)
1	523.377
2	523.377
3	523.377
4	523.377
5	523.377
6	523.377
7	523.377
8	523.377
9	523.377
10	523.377
11	523.377
12	523.377
13	523.377
14	523.377
15	523.377
16	523.377
17	438.462
18	438.462
19	438.462
20	436.003
21	436.003
22	436.003
23	413.351
24	411.927
25	409.513
26	409.513
27	409.513
28	405.695
29	405.695
30	394.212
31	383.662
32	368.878
33	350.756
34	350.756
35	350.756
36	350.756
37	350.756
38	350.756
39	334.568
40	334.568
41	251.396
42	251.396
43	251.396
44	251.396
45	251.396
46	251.396
47	251.396
48	251.396
49	251.396
50	251.396
51	251.396
52	251.396
53	233.879
54	233.879
55	233.879
56	232.738
57	232.738
58	232.738
59	232.738
60	232.738
61	232.738
62	232.738
63	232.738
64	232.738
65	232.738
66	232.738
67	232.738
68	232.738
69	232.738
70	232.738
71	232.738
72	232.738
73	232.738
74	232.738
75	232.738
76	232.738
77	232.738
78	232.738
79	232.738
80	232.738
81	232.738
82	232.738
83	232.738
84	232.738
85	232.738
86	232.738
87	232.738
88	232.738
89	232.738
90	232.738
91	232.738
92	232.738
93	232.738
94	232.738
95	232.738
96	232.738
97	232.738
98	232.738
99	232.738
100	232.738
101	232.738
102	232.738
103	232.738
104	232.738
105	232.738
106	232.738
107	232.738
108	232.738
109	232.738
110	232.738
111	232.738
112	232.738
113	232.738
114	232.738
115	232.738
116	232.738
117	232.738
118	232.738
119	230.343
120	230.343
121	230.343
122	230.343
123	230.343
124	230.343
125	230.343
126	230.343
127	218.467
128	218.467
129	218.467
130	218.467
131	218.467
132	218.467
133	218.467
134	218.467
135	218.467
136	218.467
137	218.273
138	217.072
139	217.072
140	217.072
141	217.072
142	217.072
143	217.072
144	214.22
145	214.22
146	214.22
147	214.22
148	214.22
149	205.849
150	205.849
151	205.849
152	205.849
153	205.849
154	205.849
155	205.849
156	205.849
157	205.849
158	205.849
159	205.849
160	205.849
161	205.849
162	205.849
163	205.849
164	205.849
165	205.849
166	204.967
167	204.967
168	204.967
169	204.967
170	204.967
171	204.967
172	204.967
173	204.967
174	201.201
175	201.201
176	201.201
177	201.201
178	201.201
179	201.201
180	201.201
181	201.201
182	198.111
183	198.111
184	198.111
185	197.233
186	197.233
187	197.233
188	197.233
189	197.233
190	197.233
191	197.233
192	197.233
193	197.233
194	197.233
195	197.233
196	197.233
197	197.233
198	196.841
199	195.799
200	195.799
201	195.799
202	195.799
203	195.799
204	195.799
205	195.799
206	195.799
207	195.799
208	195.799
209	195.799
210	195.799
211	195.799
212	195.799
213	195.799
214	195.799
215	195.799
216	195.799
217	195.799
218	195.799
219	195.799
220	195.799
221	195.799
222	195.799
223	195.799
224	195.799
225	195.799
226	195.799
227	195.799
228	195.799
229	195.799
230	195.799
231	195.799
232	195.799
233	195.799
234	195.799
235	195.799
236	195.799
237	195.799
238	195.799
239	195.799
240	195.799
241	195.799
242	195.799
243	195.799
244	195.799
245	195.799
246	195.799
247	195.799
248	195.799
249	195.799
250	195.799
251	195.799
252	195.799
253	195.799
254	195.799
255	195.799
256	195.799
257	195.799
258	195.799
259	195.799
260	195.799
261	195.799
262	195.799
263	195.799
264	195.799
265	195.799
266	195.799
267	195.799
268	195.799
269	195.799
270	195.799
271	195.799
272	195.799
273	195.799
274	195.799
275	195.799
276	195.799
277	195.799
278	195.799
279	195.799
280	195.799
281	195.799
282	195.799
283	195.799
284	195.799
285	195.799
286	195.799
287	195.799
288	195.799
289	195.799
290	195.799
291	195.799
292	195.799
293	195.799
294	195.799
295	195.799
296	195.799
297	195.799
298	195.799
299	195.799
300	195.799
301	195.799
302	195.799
303	195.799
304	195.799
305	195.799
306	195.799
307	195.799
308	195.799
309	195.799
310	195.799
311	195.799
312	195.799
313	195.799
314	195.799
315	195.799
316	195.799
317	195.799
318	195.799
319	195.799
320	195.799
321	195.799
322	195.799
323	195.799
324	195.799
325	195.799
326	195.799
327	195.799
328	195.799
329	195.799
330	195.799
331	195.799
332	195.799
333	195.799
334	195.701
335	195.701
336	195.701
337	195.701
338	195.701
339	195.701
340	195.628
341	195.628
342	195.628
343	195.628
344	195.628
345	195.628
346	195.628
347	195.628
348	195.628
349	195.628
350	195.628
351	195.628
352	195.628
353	195.628
354	195.628
355	195.628
356	195.628
357	195.628
358	195.628
359	195.628
360	195.628
361	195.628
362	195.628
363	195.628
364	195.628
365	195.628
366	195.628
367	195.628
368	195.628
369	195.628
370	195.628
371	195.628
372	195.628
373	195.628
374	195.628
375	195.628
376	195.628
377	195.628
378	195.628
379	195.628
380	195.628
381	195.628
382	195.628
383	195.628
384	195.628
385	195.628
386	195.628
387	195.628
388	195.628
389	195.628
390	195.628
391	195.628
392	195.628
393	195.628
394	195.628
395	195.628
396	195.628
397	195.628
398	195.628
399	195.628
400	195.628
401	195.628
402	195.628
403	195.628
404	195.628
405	195.628
406	195.628
407	195.343
408	195.343
409	195.343
410	195.343
411	195.343
412	195.343
413	195.343
414	195.343
415	195.343
416	195.343
417	195.343
418	195.343
419	195.343
420	195.343
421	195.343
422	195.343
423	195.343
424	195.343
425	195.343
426	195.343
427	195.343
428	195.343
429	195.343
430	195.343
431	195.343
432	195.343
433	195.343
434	195.343
435	195.343
436	195.343
437	195.343
438	195.343
439	195.343
440	195.343
441	195.343
442	195.343
443	195.343
444	195.343
445	195.343
446	195.343
447	195.343
448	195.343
449	195.343
450	195.343
451	195.343
452	195.343
453	195.343
454	195.343
455	195.343
456	195.343
457	195.343
458	195.343
459	195.343
460	195.343
461	195.343
462	195.343
463	195.343
464	195.343
465	195.343
466	195.343
467	195.343
468	195.343
469	195.343
470	195.343
471	195.343
472	195.343
473	195.343
474	195.343
475	195.343
476	195.343
477	195.343
478	194.667
479	194.667
480	194.667
481	194.667
482	194.667
483	194.667
484	194.667
485	194.667
486	194.667
487	194.667
488	194.667
489	194.667
490	194.667
491	194.667
492	194.667
493	194.667
494	194.667
495	194.667
496	194.667
497	194.667
498	194.667
499	194.667
500	194.667
501	194.667
502	194.667
503	194.667
504	194.667
505	194.667
506	194.667
507	193.452
508	193.452
509	193.452
510	193.452
511	193.452
512	193.452
513	193.452
514	193.452
515	193.208
516	193.208
517	193.208
518	193.208
519	193.208
520	193.208
521	193.208
522	193.208
523	193.208
524	192.483
525	192.197
526	192.197
527	191.869
528	191.869
529	191.869
530	191.869
531	191.869
532	191.869
533	191.672
534	191.672
535	191.672
536	191.672
537	191.672
538	191.672
539	191.672
540	191.672
541	191.672
542	191.672
543	191.672
544	191.672
545	191.672
546	191.672
547	191.672
548	191.672
549	191.672
550	191.672
551	191.672
552	191.672
553	191.672
554	191.672
555	191.672
556	191.672
557	191.672
558	191.672
559	191.672
560	191.672
561	191.672
562	191.672
563	191.672
564	191.672
565	191.672
566	191.672
567	191.672
568	191.672
569	191.672
570	191.672
571	191.672
572	191.672
573	191.672
574	191.672
575	191.672
576	191.672
577	191.672
578	191.672
579	191.672
580	191.672
581	191.672
582	191.672
583	191.672
584	191.672
585	191.672
586	191.672
587	191.672
588	191.672
589	191.672
590	191.672
591	191.672
592	191.672
593	191.672
594	191.672
595	191.672
596	191.672
597	191.672
598	191.672
599	191.672
600	191.672
601	191.672
602	191.672
603	191.672
604	191.672
605	191.672
606	191.672
607	191.672
608	191.672
609	191.672
610	191.672
611	191.672
612	191.672
613	191.672
614	191.672
615	191.672
616	191.672
617	191.672
618	191.672
619	191.672
620	191.672
621	191.672
622	191.672
623	191.672
624	191.672
625	191.672
626	191.672
627	191.672
628	191.672
629	191.672
630	191.672
631	191.672
632	191.672
633	191.672
634	191.672
635	191.672
636	191.672
637	191.672
638	191.672
639	191.672
640	191.672
641	191.672
642	191.672
643	191.672
644	191.672
645	191.672
646	191.672
647	191.672
648	191.672
649	191.672
650	191.672
651	191.672
652	191.672
653	191.672
654	191.672
655	191.672
656	191.672
657	191.672
658	191.672
659	191.672
660	191.672
661	191.672
662	191.672
663	191.672
664	191.672
665	191.672
666	191.672
667	191.672
668	191.672
669	191.672
670	191.672
671	191.672
672	191.672
673	191.672
674	191.672
675	191.672
676	191.672
677	191.672
678	191.672
679	191.672
680	191.672
681	191.672
682	191.672
683	191.672
684	191.672
685	191.672
686	191.672
687	191.672
688	191.672
689	191.672
690	191.672
691	191.672
692	191.672
693	191.672
694	191.672
695	191.672
696	191.672
697	191.672
698	191.672
699	191.672
700	191.672
701	191.672
702	191.672
703	191.672
704	191.672
705	191.672
706	191.672
707	191.672
708	191.672
709	191.672
710	191.672
711	191.672
712	191.672
713	191.236
714	191.236
715	191.236
716	191.236
717	191.236
718	191.236
719	191.236
720	191.236
721	191.236
722	191.236
723	191.236
724	191.236
725	191.236
726	191.236
727	191.236
728	191.236
729	191.236
730	191.236
731	191.058
732	191.058
733	191.058
734	191.058
735	191.058
736	191.058
737	191.058
738	191.058
739	191.058
740	191.058
741	191.058
742	191.058
743	191.058
744	191.058
745	191.058
746	191.058
747	191.058
748	191.058
749	191.058
750	191.058
751	191.058
752	191.058
753	191.058
754	191.058
755	191.058
756	191.058
757	191.058
758	191.058
759	191.058
760	191.058
761	191.058
762	191.058
763	191.058
764	191.058
765	191.058
766	191.058
767	191.058
768	191.058
769	191.058
770	191.058
771	191.058
772	191.058
773	191.058
774	191.058
775	191.058
776	191.058
777	191.058
778	191.058
779	191.058
780	191.058
781	191.058
782	191.058
783	191.058
784	191.058
785	191.058
786	191.058
787	191.058
788	191.058
789	191.058
790	191.058
791	191.058
792	191.058
793	191.058
794	191.058
795	191.058
796	191.058
797	191.058
798	191.058
799	191.058
800	191.058
801	191.058
802	191.058
803	191.058
804	191.058
805	191.058
806	191.058
807	191.058
808	191.058
809	191.058
810	191.058
811	191.058
812	191.058
813	191.058
814	191.058
815	191.058
816	191.058
817	191.058
818	191.058
819	191.058
820	191.058
821	191.058
822	191.058
823	191.058
824	191.058
825	191.058
826	191.058
827	191.058
828	191.058
829	191.058
830	191.058
831	191.058
832	191.058
833	191.058
834	191.058
835	191.058
836	191.058
837	191.058
838	191.058
839	191.058
840	191.058
841	191.058
842	191.058
843	191.058
844	191.058
845	191.058
846	191.058
847	191.058
848	191.058
849	191.058
850	191.058
851	191.058
852	191.058
853	191.058
854	191.058
855	191.058
856	191.058
857	191.058
858	191.058
859	191.058
860	191.058
861	191.058
862	191.058
863	191.058
864	191.058
865	191.058
866	191.058
867	191.058
868	191.058
869	191.058
870	191.058
871	191.058
872	191.058
873	191.058
874	191.058
875	191.058
876	191.058
877	191.058
878	191.058
879	191.058
880	191.058
881	191.058
882	191.058
883	191.058
884	191.058
885	191.058
886	191.058
887	191.058
888	191.058
889	191.058
890	191.058
891	191.058
892	191.058
893	191.058
894	191.058
895	191.058
896	191.058
897	191.058
898	191.043
899	190.914
900	190.914
901	190.914
902	190.914
903	190.914
904	190.914
905	190.914
906	190.914
907	190.914
908	190.914
909	190.914
910	190.914
911	190.914
912	190.914
913	190.914
914	190.914
915	190.914
916	190.914
917	190.914
918	190.914
919	190.914
920	190.914
921	190.914
922	190.914
923	190.914
924	190.914
925	190.914
926	190.914
927	190.914
928	190.914
929	190.914
930	190.914
931	190.914
932	190.914
933	190.914
934	190.914
935	190.914
936	190.914
937	190.914
938	190.914
939	190.914
940	190.914
941	190.914
942	190.914
943	190.914
944	190.914
945	190.914
946	190.914
947	190.914
948	190.914
949	190.914
950	190.914
951	190.914
952	190.914
953	190.914
954	190.914
955	190.914
956	190.914
957	190.914
958	190.914
959	190.914
960	190.914
961	190.914
962	190.914
963	190.914
964	190.914
965	190.914
966	190.914
967	190.914
968	190.914
969	190.914
970	190.914
971	190.914
972	190.914
973	190.914
974	190.914
975	190.914
976	190.914
977	190.914
978	190.914
979	190.914
980	190.914
981	190.914
982	190.914
983	190.914
984	190.914
985	190.914
986	190.914
987	190.914
988	190.914
989	190.914
990	190.914
991	190.914
992	190.914
993	190.914
994	190.914
995	190.914
996	190.914
997	190.914
998	190.914
999	190.914
1000	190.914
1001	190.914
1002	190.914
1003	190.914
1004	190.914
1005	190.914
1006	190.914
1007	190.914
1008	190.914
1009	190.914
1010	190.914
1011	190.914
1012	190.914
1013	190.914
1014	190.914
1015	190.914
1016	190.914
1017	190.914
1018	190.914
1019	190.914
1020	190.914
1021	190.914
1022	190.914
1023	190.914
1024	190.914
1025	190.914
1026	190.914
1027	190.914
1028	190.914
1029	190.914
1030	190.914
1031	190.914
1032	190.914
1033	190.914
1034	190.914
1035	190.914
1036	190.914
1037	190.914
1038	190.914
1039	190.914
1040	190.914
1041	190.914
1042	190.914
1043	190.914
1044	190.914
1045	190.914
1046	190.914
1047	190.914
1048	190.914
1049	190.914
1050	190.914
1051	190.914
1052	190.914
1053	190.914
1054	190.914
1055	190.914
1056	190.914
1057	190.914
1058	190.914
1059	190.914
1060	190.914
1061	190.914
1062	190.914
1063	190.914
1064	190.914
1065	190.914
1066	190.914
1067	190.914
1068	190.914
1069	190.914
1070	190.914
1071	190.914
1072	190.914
1073	190.914
1074	190.914
1075	190.914
1076	190.914
1077	190.914
1078	190.914
1079	190.914
1080	190.914
1081	190.914
1082	190.914
1083	190.914
1084	190.914
1085	190.914
1086	190.914
1087	190.914
1088	190.914
1089	190.914
1090	190.914
1091	190.914
1092	190.914
1093	190.914
1094	190.914
1095	190.914
1096	190.914
1097	190.914
1098	190.914
1099	190.914
1100	190.914
1101	190.914
1102	190.914
1103	190.914
1104	190.914
1105	190.914
1106	190.914
1107	190.914
1108	190.914
1109	190.914
1110	190.914
1111	190.914
1112	190.914
1113	190.914
1114	190.914
1115	190.914
1116	190.914
1117	190.914
1118	190.914
1119	190.914
1120	190.914
1121	190.914
1122	190.914
1123	190.914
1124	190.914
1125	190.914
1126	190.914
1127	190.914
1128	190.914
1129	190.914
1130	190.914
1131	190.914
1132	190.914
1133	190.914
1134	190.914
1135	190.914
1136	190.914
1137	190.914
1138	190.914
1139	190.914
1140	190.914
1141	190.914
1142	190.914
1143	190.914
1144	190.914
1145	190.914
1146	190.914
1147	190.914
1148	190.914
1149	190.914
1150	190.914
1151	190.914
1152	190.914
1153	190.914
1154	190.914
1155	190.914
1156	190.914
1157	190.914
1158	190.914
1159	190.914
1160	190.914
1161	190.914
1162	190.914
1163	190.914
1164	190.914
1165	190.914
1166	190.914
1167	190.914
1168	190.914
1169	190.914
1170	190.914
1171	190.914
1172	190.914
1173	190.914
1174	190.914
1175	190.914
1176	190.914
1177	190.914
1178	190.914
1179	190.914
1180	190.914
1181	190.914
1182	190.914
1183	190.914
1184	190.914
1185	190.914
1186	190.914
1187	190.914
1188	190.914
1189	190.914
1190	190.914
1191	190.914
1192	190.914
1193	190.914
1194	190.914
1195	190.914
1196	190.914
1197	190.914
1198	190.914
1199	190.914
1200	190.914
1201	190.914
1202	190.914
1203	190.914
1204	190.914
1205	190.914
1206	190.914
1207	190.914
1208	190.914
1209	190.914
1210	190.914
1211	190.914
1212	190.914
1213	190.914
1214	190.914
1215	190.914
1216	190.914
1217	190.914
1218	190.914
1219	190.914
1220	190.914
1221	190.914
1222	190.914
1223	190.914
1224	190.914
1225	190.914
1226	190.914
1227	190.914
1228	190.914
1229	190.914
1230	190.914
1231	190.914
1232	190.914
1233	190.914
1234	190.914
1235	190.914
1236	190.914
1237	190.914
1238	190.914
1239	190.914
1240	190.914
1241	190.914
1242	190.914
1243	190.914
1244	190.914
1245	190.914
1246	190.914
1247	190.914
1248	190.914
1249	190.914
1250	190.914
1251	190.914
1252	190.914
1253	190.914
1254	190.914
1255	190.914
1256	190.914
1257	190.914
1258	190.914
1259	190.914
1260	190.914
1261	190.914
1262	190.914
1263	190.914
1264	190.914
1265	190.914
1266	190.914
1267	190.914
1268	190.914
1269	190.914
1270	190.914
1271	190.914
1272	190.914
1273	190.914
1274	190.914
1275	190.914
1276	190.914
1277	190.914
1278	190.914
1279	190.914
1280	190.914
1281	190.914
1282	190.914
1283	190.914
1284	190.914
1285	190.914
1286	190.914
1287	190.914
1288	190.914
1289	190.914
1290	190.914
1291	190.914
1292	190.914
1293	190.914
1294	190.914
1295	190.914
1296	190.914
1297	190.914
1298	190.914
1299	190.914
1300	190.914
1301	190.914
1302	190.914
1303	190.914
1304	190.914
1305	190.914
1306	190.914
1307	190.914
1308	190.914
1309	190.914
1310	190.914
1311	190.914
1312	190.914
1313	190.914
1314	190.914
1315	190.914
1316	190.914
1317	190.914
1318	190.914
1319	190.914
1320	190.914
1321	190.914
1322	190.914
1323	190.914
1324	190.914
1325	190.914
1326	190.914
1327	190.914
1328	190.914
1329	190.914
1330	190.914
1331	190.914
1332	190.914
1333	190.914
1334	190.914
1335	190.914
1336	190.914
1337	190.914
1338	190.914
1339	190.914
1340	190.914
1341	190.914
1342	190.914
1343	190.914
1344	190.914
1345	190.914
1346	190.914
1347	190.914
1348	190.914
1349	190.914
1350	190.914
1351	190.914
1352	190.914
1353	190.914
1354	190.914
1355	190.914
1356	190.914
1357	190.914
1358	190.914
1359	190.914
1360	190.914
1361	190.914
1362	190.914
1363	190.914
1364	190.914
1365	190.914
1366	190.914
1367	190.914
1368	190.914
1369	190.914
1370	190.914
1371	190.914
1372	190.914
1373	190.914
1374	190.914
1375	190.914
1376	190.914
1377	190.914
1378	190.914
1379	190.914
1380	190.914
1381	190.914
1382	190.914
1383	190.914
1384	190.914
1385	190.914
1386	190.914
1387	190.914
1388	190.914
1389	190.914
1390	190.914
1391	190.914
1392	190.914
1393	190.914
1394	190.914
1395	190.914
1396	190.914
1397	190.914
1398	190.914
1399	190.914
1400	190.914
1401	190.914
1402	190.914
1403	190.914
1404	190.914
1405	190.914
1406	190.914
1407	190.914
1408	190.914
1409	190.914
1410	190.914
1411	190.914
1412	190.914
1413	190.914
1414	190.914
1415	190.914
1416	190.914
1417	190.914
1418	190.914
1419	190.914
1420	190.914
1421	190.914
1422	190.914
1423	190.914
1424	190.914
1425	190.914
1426	190.914
1427	190.914
1428	190.914
1429	190.914
1430	190.914
1431	190.914
1432	190.914
1433	190.914
1434	190.914
1435	190.914
1436	190.914
1437	190.914
1438	190.914
1439	190.914
1440	190.914
1441	190.914
1442	190.914
1443	190.914
1444	190.914
1445	190.914
1446	190.914
1447	190.914
1448	190.914
1449	190.914
1450	190.914
1451	190.914
1452	190.914
1453	190.914
1454	190.914
1455	190.914
1456	190.914
1457	190.914
1458	190.914
1459	190.914
1460	190.914
1461	190.914
1462	190.914
1463	190.914
1464	190.914
1465	190.914
1466	190.914
1467	190.914
1468	190.914
1469	190.914
1470	190.914
1471	190.914
1472	190.914
1473	190.914
1474	190.914
1475	190.914
1476	190.914
1477	190.914
1478	190.914
1479	190.914
1480	190.914
1481	190.914
1482	190.914
1483	190.914
1484	190.914
1485	190.914
1486	190.914
1487	190.914
1488	190.914
1489	190.914
1490	190.914
1491	190.914
1492	190.914
1493	190.914
1494	190.914
1495	190.914
1496	190.914
1497	190.914
1498	190.914
1499	190.914
1500	190.914
1501	190.914
1502	190.914
1503	190.914
1504	190.914
1505	190.914
1506	190.914
1507	190.914
1508	190.914
1509	190.914
1510	190.914
1511	190.914
1512	190.914
1513	190.914
1514	190.914
1515	190.914
1516	190.914
1517	190.914
1518	190.914
1519	190.914
1520	190.914
1521	190.914
1522	190.914
1523	190.914
1524	190.914
1525	190.914
1526	190.914
1527	190.914
1528	190.914
1529	190.914
1530	190.881
1531	190.881
1532	190.881
1533	190.881
1534	190.881
1535	190.881
1536	190.881
1537	190.881
1538	190.881
1539	190.881
1540	190.881
1541	190.881
1542	190.881
1543	190.881
1544	190.881
1545	190.881
1546	190.881
1547	190.881
1548	190.881
1549	190.881
1550	190.881
1551	190.881
1552	190.881
1553	190.881
1554	190.881
1555	190.881
1556	190.881
1557	190.881
1558	190.881
1559	190.881
1560	190.881
1561	190.881
1562	190.881
1563	190.881
1564	190.881
1565	190.881
1566	190.881
1567	190.881
1568	190.881
1569	190.881
1570	190.881
1571	190.881
1572	190.881
1573	190.881
1574	190.881
1575	190.881
1576	190.881
1577	190.881
1578	190.881
1579	190.881
1580	190.881
1581	190.881
1582	190.881
1583	190.881
1584	190.881
1585	190.881
1586	190.881
1587	190.881
1588	190.881
1589	190.881
1590	190.881
1591	190.881
1592	190.881
1593	190.881
1594	190.881
1595	190.881
1596	190.881
1597	190.881
1598	190.881
1599	190.881
1600	190.881
1601	190.881
1602	190.881
1603	190.881
1604	190.881
1605	190.881
1606	190.881
1607	190.881
1608	190.881
1609	190.881
1610	190.881
1611	190.881
1612	190.881
1613	190.881
1614	190.881
1615	190.881
1616	190.881
1617	190.881
1618	190.881
1619	190.881
1620	190.881
1621	190.881
1622	190.881
1623	190.881
1624	190.881
1625	190.881
1626	190.881
1627	190.881
1628	190.881
1629	190.862
1630	190.862
1631	190.862
1632	190.862
1633	190.862
1634	190.862
1635	190.862
1636	190.862
1637	190.862
1638	190.862
1639	190.862
1640	190.862
1641	190.862
1642	190.862
1643	190.862
1644	190.862
1645	190.862
1646	190.862
1647	190.862
1648	190.862
1649	190.862
1650	190.862
1651	190.862
1652	190.862
1653	190.862
1654	190.862
1655	190.862
1656	190.862
1657	190.862
1658	190.862
1659	190.862
1660	190.862
1661	190.862
1662	190.862
1663	190.862
1664	190.862
1665	190.862
1666	190.862
1667	190.862
1668	190.862
1669	190.862
1670	190.862
1671	190.862
1672	190.862
1673	190.862
1674	190.862
1675	190.862
1676	190.862
1677	190.862
1678	190.862
1679	190.862
1680	190.862
1681	190.862
1682	190.862
1683	190.862
1684	190.862
1685	190.862
1686	190.862
1687	190.862
1688	190.862
1689	190.862
1690	190.862
1691	190.862
1692	190.862
1693	190.862
1694	190.862
1695	190.862
1696	190.862
1697	190.862
1698	190.862
1699	190.862
1700	190.862
1701	190.862
1702	190.862
1703	190.862
1704	190.862
1705	190.862
1706	190.862
1707	190.862
1708	190.862
1709	190.862
1710	190.862
1711	190.862
1712	190.862
1713	190.862
1714	190.862
1715	190.862
1716	190.862
1717	190.862
1718	190.862
1719	190.862
1720	190.862
1721	190.862
1722	190.862
1723	190.862
1724	190.862
1725	190.862
1726	190.862
1727	190.862
1728	190.862
1729	190.862
1730	190.862
1731	190.862
1732	190.862
1733	190.862
1734	190.862
1735	190.862
1736	190.862
1737	190.862
1738	190.862
1739	190.862
1740	190.862
1741	190.862
1742	190.862
1743	190.862
1744	190.862
1745	190.862
1746	190.862
1747	190.862
1748	190.862
1749	190.862
1750	190.862
1751	190.862
1752	190.862
1753	190.862
1754	190.862
1755	190.862
1756	190.862
1757	190.862
1758	190.862
1759	190.862
1760	190.862
1761	190.862
1762	190.862
1763	190.862
1764	190.862
1765	190.862
1766	190.862
1767	190.862
1768	190.862
1769	190.862
1770	190.862
1771	190.862
1772	190.862
1773	190.862
1774	190.862
1775	190.862
1776	190.862
1777	190.862
1778	190.862
1779	190.862
1780	190.862
1781	190.862
1782	190.862
1783	190.862
1784	190.862
1785	190.862
1786	190.862
1787	190.862
1788	190.862
1789	190.862
1790	190.862
1791	190.862
1792	190.862
1793	190.862
1794	190.862
1795	190.862
1796	190.862
1797	190.862
1798	190.862
1799	190.862
1800	190.862
1801	190.862
1802	190.862
1803	190.862
1804	190.862
1805	190.862
1806	190.862
1807	190.862
1808	190.862
1809	190.862
1810	190.862
1811	190.862
1812	190.862
1813	190.862
1814	190.862
1815	190.862
1816	190.862
1817	190.862
1818	190.862
1819	190.862
1820	190.862
1821	190.862
1822	190.862
1823	190.862
1824	190.862
1825	190.862
1826	190.862
1827	190.862
1828	190.862
1829	190.862
1830	190.862
1831	190.862
1832	190.862
1833	190.862
1834	190.862
1835	190.862
1836	190.862
1837	190.862
1838	190.862
1839	190.862
1840	190.862
1841	190.862
1842	190.862
1843	190.862
1844	190.862
1845	190.862
1846	190.862
1847	190.862
1848	190.862
1849	190.862
1850	190.862
1851	190.862
1852	190.862
1853	190.862
1854	190.862
1855	190.862
1856	190.862
1857	190.862
1858	190.862
1859	190.862
1860	190.862
1861	190.862
1862	190.862
1863	190.862
1864	190.862
1865	190.862
1866	190.862
1867	190.862
1868	190.862
1869	190.862
1870	190.862
1871	190.862
1872	190.862
1873	190.862
1874	190.862
1875	190.862
1876	190.862
1877	190.862
1878	190.862
1879	190.862
1880	190.862
1881	190.862
1882	190.862
1883	190.862
1884	190.862
1885	190.862
1886	190.862
1887	190.862
1888	190.862
1889	190.862
1890	190.862
1891	190.862
1892	190.862
1893	190.862
1894	190.862
1895	190.862
1896	190.862
1897	190.862
1898	190.862
1899	190.862
1900	190.862
1901	190.862
1902	190.862
1903	190.862
1904	190.862
1905	190.862
1906	190.862
1907	190.862
1908	190.862
1909	190.862
1910	190.862
1911	190.862
1912	190.862
1913	190.862
1914	190.862
1915	190.862
1916	190.862
1917	190.862
1918	190.862
1919	190.862
1920	190.862
1921	190.862
1922	190.862
1923	190.862
1924	190.862
1925	190.862
1926	190.862
1927	190.862
1928	190.862
1929	190.862
1930	190.862
1931	190.862
1932	190.862
1933	190.862
1934	190.862
1935	190.862
1936	190.862
1937	190.862
1938	190.862
1939	190.862
1940	190.862
1941	190.862
1942	190.862
1943	190.862
1944	190.862
1945	190.862
1946	190.862
1947	190.862
1948	190.862
1949	190.862
1950	190.862
1951	190.862
1952	190.862
1953	190.862
1954	190.862
1955	190.862
1956	190.862
1957	190.862
1958	190.862
1959	190.862
1960	190.862
1961	190.862
1962	190.862
1963	190.862
1964	190.862
1965	190.862
1966	190.862
1967	190.862
1968	190.862
1969	190.862
1970	190.862
1971	190.862
1972	190.862
1973	190.862
1974	190.862
1975	190.862
1976	190.862
1977	190.862
1978	190.862
1979	190.862
1980	190.862
1981	190.862
1982	190.862
1983	190.862
1984	190.862
1985	190.862
1986	190.862
1987	190.862
1988	190.862
1989	190.862
1990	190.862
1991	190.862
1992	190.862
1993	190.862
1994	190.862
1995	190.862
1996	190.862
1997	190.862
1998	190.862
1999	190.862
[truncated: 3,001 more rows]

## Sheet: Fig 11(f)
Number of iterations	Average delay (s)
1	744.988
2	687.703
3	687.703
4	687.703
5	687.703
6	528.047
7	524.365
8	522.391
9	488.71
10	488.71
11	488.71
12	488.71
13	462.005
14	462.005
15	459.054
16	459.054
17	459.054
18	457.704
19	457.704
20	457.704
21	457.704
22	457.704
23	457.704
24	457.704
25	457.704
26	397.172
27	397.172
28	354.464
29	354.464
30	287.088
31	287.088
32	287.088
33	227.437
34	227.437
35	225.54
36	225.54
37	225.54
38	225.54
39	223.677
40	223.677
41	186.562
42	186.562
43	186.562
44	186.562
45	186.562
46	186.562
47	186.562
48	186.562
49	182.329
50	180.505
51	180.505
52	180.505
53	179.711
54	179.711
55	175.499
56	175.499
57	175.499
58	171.832
59	169.557
60	169.557
61	169.557
62	164.371
63	164.371
64	164.371
65	164.371
66	164.371
67	164.371
68	159.665
69	158.771
70	158.771
71	158.771
72	158.771
73	158.771
74	158.771
75	157.346
76	157.346
77	157.346
78	157.346
79	157.346
80	154.065
81	154.065
82	154.065
83	154.065
84	154.065
85	154.065
86	154.065
87	152.555
88	152.555
89	152.555
90	152.555
91	152.555
92	152.555
93	152.555
94	152.555
95	152.555
96	152.555
97	152.555
98	152.555
99	152.555
100	152.555
101	152.555
102	152.555
103	152.555
104	152.555
105	152.555
106	152.555
107	151.266
108	151.266
109	151.266
110	151.266
111	147.888
112	121.72
113	121.72
114	121.72
115	121.72
116	121.72
117	121.72
118	121.72
119	121.72
120	121.72
121	121.72
122	121.72
123	121.72
124	121.72
125	121.72
126	121.72
127	121.72
128	121.72
129	121.048
130	121.048
131	121.048
132	121.048
133	121.048
134	121.048
135	121.048
136	121.048
137	121.048
138	121.048
139	121.048
140	121.048
141	121.048
142	121.048
143	121.048
144	121.048
145	121.048
146	121.048
147	121.048
148	121.048
149	121.048
150	121.048
151	121.048
152	121.048
153	121.048
154	121.048
155	121.048
156	121.048
157	121.048
158	121.048
159	120.687
160	120.687
161	120.687
162	120.687
163	120.687
164	120.687
165	120.687
166	120.687
167	120.687
168	120.687
169	120.687
170	120.687
171	120.687
172	120.687
173	120.687
174	120.431
175	120.431
176	120.431
177	120.431
178	120.431
179	120.431
180	120.431
181	120.431
182	120.431
183	120.431
184	120.431
185	120.431
186	120.431
187	120.431
188	120.431
189	120.431
190	120.431
191	120.431
192	120.431
193	120.431
194	120.431
195	120.431
196	120.431
197	120.431
198	120.431
199	120.431
200	120.429
201	120.429
202	120.429
203	114.259
204	114.259
205	114.259
206	114.259
207	114.259
208	114.259
209	114.223
210	114.223
211	114.223
212	114.223
213	114.223
214	114.223
215	113.64
216	113.64
217	113.64
218	113.64
219	113.64
220	113.64
221	113.64
222	113.64
223	113.64
224	113.64
225	113.64
226	113.64
227	113.64
228	113.64
229	113.64
230	113.579
231	113.579
232	113.579
233	113.579
234	113.579
235	113.579
236	113.579
237	113.579
238	113.579
239	113.579
240	113.579
241	113.579
242	113.579
243	113.579
244	113.579
245	113.579
246	113.579
247	113.579
248	113.579
249	113.579
250	113.579
251	113.579
252	113.579
253	113.579
254	113.579
255	113.579
256	113.579
257	113.579
258	113.579
259	113.579
260	113.579
261	113.579
262	113.579
263	113.579
264	113.579
265	113.579
266	113.579
267	113.579
268	113.579
269	113.579
270	113.579
271	113.579
272	113.579
273	113.579
274	113.579
275	113.579
276	113.579
277	113.579
278	113.579
279	113.579
280	113.579
281	113.579
282	113.579
283	113.579
284	113.579
285	113.579
286	113.579
287	110.828
288	110.828
289	110.828
290	110.828
291	110.828
292	110.828
293	110.371
294	110.371
295	110.371
296	110.371
297	109.612
298	109.307
299	109.307
300	109.307
301	109.307
302	109.307
303	109.307
304	109.307
305	109.307
306	109.307
307	109.307
308	109.307
309	109.307
310	109.307
311	109.307
312	109.307
313	109.307
314	109.307
315	109.307
316	109.307
317	109.307
318	109.307
319	109.307
320	109.307
321	109.307
322	109.307
323	109.307
324	109.307
325	109.307
326	109.307
327	109.307
328	109.307
329	109.307
330	108.773
331	108.773
332	108.773
333	108.773
334	108.773
335	108.773
336	108.773
337	108.773
338	108.773
339	108.773
340	108.773
341	108.773
342	108.773
343	108.665
344	108.665
345	108.665
346	108.665
347	108.665
348	108.665
349	108.665
350	108.665
351	108.665
352	108.665
353	108.665
354	108.665
355	108.665
356	108.665
357	108.665
358	108.665
359	108.665
360	108.665
361	108.665
362	108.665
363	108.665
364	108.665
365	108.665
366	108.665
367	108.665
368	108.665
369	108.665
370	108.665
371	108.665
372	108.665
373	108.665
374	108.665
375	108.665
376	108.665
377	108.665
378	108.665
379	108.665
380	108.665
381	108.665
382	108.665
383	108.665
384	108.665
385	108.665
386	108.665
387	108.665
388	108.665
389	106.564
390	106.564
391	106.564
392	106.564
393	106.564
394	106.564
395	106.29
396	106.29
397	105.999
398	105.999
399	105.999
400	105.999
401	105.999
402	105.999
403	105.999
404	105.999
405	105.999
406	105.999
407	105.999
408	105.999
409	105.999
410	105.999
411	105.999
412	105.999
413	105.999
414	105.999
415	105.999
416	105.999
417	105.999
418	105.999
419	105.999
420	105.999
421	105.999
422	105.999
423	105.999
424	105.988
425	105.988
426	105.988
427	105.988
428	105.988
429	105.988
430	105.988
431	105.988
432	105.988
433	105.988
434	105.988
435	105.988
436	105.988
437	105.988
438	105.988
439	105.988
440	105.988
441	105.988
442	105.988
443	105.988
444	105.988
445	105.988
446	105.988
447	105.988
448	105.988
449	105.988
450	105.988
451	105.822
452	105.822
453	105.747
454	105.747
455	105.747
456	105.747
457	105.747
458	105.559
459	105.559
460	105.559
461	105.559
462	105.559
463	104.817
464	104.817
465	104.817
466	104.817
467	104.817
468	104.817
469	104.817
470	104.817
471	104.817
472	104.817
473	104.817
474	104.817
475	104.817
476	104.817
477	104.817
478	104.817
479	104.817
480	104.817
481	104.817
482	104.817
483	104.817
484	104.817
485	104.817
486	104.817
487	104.817
488	104.817
489	104.817
490	104.817
491	104.817
492	104.817
493	104.817
494	104.817
495	104.817
496	104.817
497	104.817
498	104.817
499	104.817
500	104.817
501	104.817
502	104.817
503	104.817
504	104.817
505	104.817
506	104.817
507	104.817
508	104.817
509	104.817
510	104.817
511	104.817
512	104.817
513	104.817
514	104.817
515	104.817
516	104.817
517	104.817
518	104.817
519	104.817
520	104.817
521	104.817
522	104.817
523	104.817
524	104.817
525	104.817
526	104.817
527	104.817
528	103.63
529	103.63
530	103.63
531	103.63
532	103.63
533	103.63
534	103.63
535	103.63
536	103.63
537	103.63
538	103.63
539	103.63
540	103.63
541	103.63
542	103.63
543	103.63
544	103.218
545	103.218
546	103.218
547	103.218
548	103.218
549	103.218
550	103.218
551	103.218
552	103.218
553	103.218
554	103.218
555	103.218
556	103.218
557	103.218
558	103.218
559	103.218
560	103.218
561	103.218
562	103.218
563	103.218
564	103.218
565	103.218
566	102.988
567	102.988
568	102.988
569	102.988
570	102.988
571	102.988
572	102.988
573	102.988
574	102.988
575	102.616
576	102.616
577	102.616
578	102.616
579	102.616
580	102.616
581	102.616
582	102.616
583	102.616
584	102.616
585	102.616
586	102.616
587	102.616
588	102.616
589	102.616
590	102.616
591	102.616
592	102.616
593	102.616
594	102.616
595	102.616
596	102.616
597	102.616
598	102.616
599	101.799
600	101.799
601	101.799
602	101.661
603	101.661
604	101.661
605	101.661
606	101.661
607	101.661
608	101.661
609	101.661
610	101.661
611	101.661
612	101.661
613	101.661
614	101.661
615	101.661
616	101.661
617	101.661
618	101.661
619	101.661
620	101.661
621	101.661
622	101.661
623	101.661
624	101.661
625	101.661
626	101.661
627	101.661
628	101.661
629	101.661
630	101.661
631	101.661
632	101.514
633	101.514
634	101.514
635	101.514
636	101.514
637	101.514
638	101.514
639	101.514
640	101.514
641	101.514
642	101.514
643	101.514
644	101.514
645	101.514
646	101.514
647	101.514
648	101.514
649	101.514
650	101.514
651	101.514
652	101.514
653	101.514
654	101.514
655	101.514
656	101.514
657	101.514
658	101.514
659	101.514
660	101.514
661	101.514
662	101.514
663	101.514
664	101.514
665	101.514
666	101.514
667	101.514
668	101.514
669	101.514
670	101.514
671	101.514
672	101.291
673	101.291
674	101.291
675	101.291
676	101.291
677	101.291
678	101.291
679	101.291
680	101.291
681	101.291
682	101.291
683	101.291
684	101.291
685	101.291
686	101.291
687	101.291
688	101.291
689	101.291
690	101.291
691	101.291
692	101.291
693	101.291
694	101.291
695	101.291
696	101.291
697	101.291
698	101.291
699	101.291
700	101.291
701	101.291
702	101.291
703	101.291
704	101.291
705	101.291
706	101.291
707	101.291
708	101.291
709	101.291
710	101.291
711	101.291
712	101.291
713	101.291
714	101.291
715	101.291
716	101.291
717	101.291
718	101.291
719	101.291
720	101.291
721	101.291
722	101.291
723	101.291
724	101.291
725	101.291
726	101.291
727	101.291
728	101.291
729	101.291
730	101.291
731	101.196
732	101.196
733	101.196
734	101.196
735	101.196
736	101.196
737	101.196
738	101.196
739	101.196
740	101.196
741	101.196
742	101.196
743	101.196
744	101.196
745	101.196
746	101.196
747	101.196
748	101.196
749	101.196
750	101.196
751	101.196
752	101.196
753	101.196
754	101.196
755	101.196
756	101.196
757	101.196
758	101.196
759	101.196
760	101.196
761	101.196
762	101.196
763	101.196
764	101.196
765	101.196
766	101.196
767	101.196
768	101.196
769	101.196
770	101.196
771	101.196
772	101.196
773	101.196
774	101.196
775	101.196
776	101.196
777	101.196
778	101.196
779	101.196
780	101.196
781	101.196
782	101.196
783	101.076
784	101.076
785	101.076
786	101.076
787	101.076
788	101.076
789	101.076
790	101.076
791	101.076
792	101.076
793	101.076
794	101.076
795	101.076
796	101.076
797	101.076
798	101.076
799	101.076
800	101.076
801	101.076
802	101.076
803	101.076
804	101.076
805	101.076
806	101.076
807	101.076
808	101.076
809	101.054
810	101.054
811	101.054
812	101.054
813	101.054
814	101.054
815	101.054
816	101.054
817	101.054
818	101.054
819	101.054
820	101.054
821	101.054
822	101.054
823	101.054
824	101.054
825	101.054
826	101.054
827	101.054
828	101.054
829	101.054
830	101.054
831	101.054
832	101.054
833	101.054
834	101.054
835	101.054
836	101.054
837	101.054
838	101.054
839	101.054
840	101.054
841	101.054
842	101.054
843	101.054
844	101.054
845	101.054
846	101.054
847	101.054
848	101.054
849	101.054
850	101.054
851	101.054
852	101.054
853	101.054
854	101.054
855	101.054
856	101.054
857	101.054
858	101.054
859	101.054
860	101.054
861	101.054
862	101.054
863	101.054
864	101.054
865	101.054
866	101.054
867	101.054
868	101.054
869	101.054
870	101.054
871	101.054
872	101.054
873	101.054
874	101.054
875	101.054
876	101.054
877	101.054
878	101.054
879	101.054
880	101.054
881	101.054
882	101.054
883	101.054
884	101.054
885	101.054
886	101.054
887	101.054
888	101.054
889	101.054
890	101.054
891	101.054
892	101.054
893	101.054
894	101.054
895	101.054
896	101.054
897	101.054
898	101.054
899	101.054
900	101.054
901	101.054
902	101.054
903	101.054
904	101.054
905	101.054
906	101.054
907	101.054
908	101.054
909	101.054
910	101.054
911	101.054
912	101.054
913	101.054
914	101.054
915	101.054
916	101.054
917	101.054
918	101.054
919	101.054
920	101.054
921	101.054
922	101.054
923	101.054
924	101.054
925	101.054
926	101.054
927	101.054
928	101.054
929	101.054
930	101.054
931	101.054
932	101.054
933	101.054
934	101.054
935	100.972
936	100.972
937	100.972
938	100.972
939	100.972
940	100.972
941	100.972
942	100.972
943	100.972
944	100.972
945	100.554
946	100.554
947	100.554
948	100.554
949	100.554
950	100.554
951	100.554
952	100.554
953	100.554
954	100.554
955	100.554
956	100.554
957	100.554
958	100.554
959	100.554
960	100.554
961	100.554
962	100.554
963	100.554
964	100.554
965	100.554
966	100.554
967	100.554
968	100.554
969	100.554
970	100.554
971	100.554
972	100.554
973	100.554
974	100.554
975	100.554
976	100.554
977	100.554
978	100.554
979	100.554
980	100.554
981	100.554
982	100.554
983	100.554
984	100.554
985	100.554
986	100.554
987	100.554
988	100.554
989	100.554
990	100.554
991	100.554
992	100.554
993	100.554
994	100.554
995	100.554
996	100.554
997	100.554
998	100.554
999	100.548
1000	100.548
1001	100.548
1002	100.548
1003	100.548
1004	100.548
1005	100.548
1006	100.548
1007	100.548
1008	100.548
1009	100.548
1010	100.548
1011	100.548
1012	100.548
1013	100.548
1014	100.548
1015	100.548
1016	100.548
1017	100.548
1018	100.548
1019	100.548
1020	100.548
1021	100.548
1022	100.548
1023	100.524
1024	100.524
1025	100.524
1026	100.524
1027	100.524
1028	100.524
1029	100.524
1030	100.433
1031	100.433
1032	100.433
1033	100.433
1034	100.433
1035	100.433
1036	100.433
1037	100.433
1038	100.433
1039	100.433
1040	100.433
1041	100.433
1042	100.433
1043	100.433
1044	100.432
1045	100.432
1046	100.432
1047	100.432
1048	100.432
1049	100.432
1050	100.432
1051	100.432
1052	100.432
1053	100.432
1054	100.432
1055	100.432
1056	100.432
1057	100.432
1058	100.432
1059	100.432
1060	100.432
1061	100.317
1062	100.317
1063	100.317
1064	100.317
1065	100.317
1066	100.317
1067	100.317
1068	100.317
1069	100.317
1070	100.317
1071	100.317
1072	100.317
1073	100.317
1074	100.317
1075	100.317
1076	100.317
1077	100.317
1078	100.317
1079	100.317
1080	100.317
1081	100.317
1082	100.317
1083	100.317
1084	100.317
1085	100.317
1086	100.317
1087	100.317
1088	100.317
1089	100.317
1090	100.317
1091	100.317
1092	100.317
1093	100.317
1094	100.317
1095	100.317
1096	100.317
1097	100.317
1098	100.317
1099	100.317
1100	100.317
1101	100.317
1102	100.317
1103	100.317
1104	100.317
1105	100.317
1106	100.317
1107	100.317
1108	100.317
1109	100.317
1110	100.317
1111	100.263
1112	100.263
1113	100.263
1114	100.263
1115	100.263
1116	100.263
1117	100.263
1118	100.263
1119	100.263
1120	100.263
1121	100.263
1122	100.263
1123	100.263
1124	100.263
1125	100.263
1126	100.263
1127	100.263
1128	100.263
1129	100.263
1130	100.263
1131	100.263
1132	100.263
1133	100.263
1134	100.263
1135	100.263
1136	100.263
1137	100.263
1138	100.263
1139	100.263
1140	100.263
1141	100.263
1142	100.263
1143	100.263
1144	100.263
1145	100.263
1146	100.263
1147	100.263
1148	100.263
1149	100.263
1150	100.263
1151	100.263
1152	100.263
1153	100.263
1154	100.263
1155	100.263
1156	100.263
1157	100.263
1158	100.263
1159	100.263
1160	100.263
1161	100.263
1162	100.263
1163	100.263
1164	100.263
1165	100.263
1166	100.263
1167	100.263
1168	100.263
1169	100.232
1170	100.232
1171	100.232
1172	100.232
1173	100.232
1174	100.232
1175	100.232
1176	100.232
1177	100.232
1178	100.232
1179	100.232
1180	100.232
1181	100.232
1182	100.232
1183	100.232
1184	100.232
1185	100.232
1186	100.232
1187	100.232
1188	100.232
1189	100.232
1190	100.232
1191	100.232
1192	100.232
1193	100.232
1194	100.232
1195	100.232
1196	100.232
1197	100.232
1198	100.232
1199	100.232
1200	100.232
1201	100.232
1202	100.232
1203	100.232
1204	100.232
1205	100.232
1206	100.232
1207	100.232
1208	100.232
1209	100.232
1210	100.232
1211	100.232
1212	100.232
1213	100.232
1214	100.232
1215	100.232
1216	100.232
1217	100.232
1218	100.232
1219	100.232
1220	100.232
1221	100.232
1222	100.232
1223	100.232
1224	100.232
1225	100.232
1226	100.232
1227	100.232
1228	100.232
1229	100.232
1230	100.232
1231	100.232
1232	100.232
1233	100.232
1234	100.232
1235	100.232
1236	100.232
1237	100.232
1238	100.232
1239	100.232
1240	100.232
1241	100.232
1242	100.232
1243	100.232
1244	100.232
1245	100.232
1246	100.232
1247	100.232
1248	100.232
1249	100.232
1250	100.232
1251	100.232
1252	100.232
1253	100.232
1254	100.232
1255	100.232
1256	100.232
1257	100.232
1258	100.232
1259	100.232
1260	100.232
1261	100.232
1262	100.232
1263	100.232
1264	100.232
1265	100.232
1266	100.232
1267	100.232
1268	100.232
1269	100.232
1270	100.232
1271	100.232
1272	100.232
1273	100.232
1274	100.232
1275	100.232
1276	100.232
1277	100.232
1278	100.232
1279	100.232
1280	100.232
1281	100.232
1282	100.232
1283	100.232
1284	100.232
1285	100.232
1286	100.232
1287	100.232
1288	100.232
1289	100.232
1290	100.232
1291	100.232
1292	100.232
1293	100.232
1294	100.232
1295	100.232
1296	100.232
1297	100.232
1298	100.232
1299	100.232
1300	100.232
1301	100.232
1302	100.232
1303	100.232
1304	100.232
1305	100.232
1306	100.232
1307	100.232
1308	100.232
1309	100.232
1310	100.232
1311	100.232
1312	100.232
1313	100.232
1314	100.232
1315	100.232
1316	100.232
1317	100.232
1318	100.191
1319	100.191
1320	100.191
1321	100.191
1322	100.191
1323	100.191
1324	100.191
1325	100.191
1326	100.191
1327	100.191
1328	100.191
1329	100.191
1330	100.191
1331	100.191
1332	100.191
1333	100.191
1334	100.191
1335	100.191
1336	100.191
1337	100.191
1338	100.191
1339	100.191
1340	100.191
1341	100.191
1342	100.191
1343	100.191
1344	100.191
1345	100.191
1346	100.191
1347	100.191
1348	100.191
1349	100.191
1350	100.191
1351	100.191
1352	100.171
1353	100.171
1354	100.171
1355	100.171
1356	100.171
1357	100.171
1358	100.171
1359	100.171
1360	100.171
1361	100.171
1362	100.171
1363	100.171
1364	100.171
1365	100.171
1366	100.171
1367	100.171
1368	100.171
1369	100.171
1370	100.171
1371	100.171
1372	100.171
1373	100.171
1374	100.171
1375	100.171
1376	100.171
1377	100.171
1378	100.171
1379	100.171
1380	100.171
1381	100.171
1382	100.171
1383	100.171
1384	100.171
1385	100.171
1386	100.171
1387	100.171
1388	100.171
1389	100.171
1390	100.171
1391	100.171
1392	100.171
1393	100.171
1394	100.171
1395	100.171
1396	100.171
1397	100.171
1398	100.171
1399	100.171
1400	100.171
1401	100.171
1402	100.171
1403	100.171
1404	100.171
1405	100.171
1406	100.171
1407	100.171
1408	100.171
1409	100.171
1410	100.171
1411	100.171
1412	100.171
1413	100.171
1414	100.171
1415	100.171
1416	100.171
1417	100.171
1418	100.171
1419	100.171
1420	100.171
1421	100.171
1422	100.171
1423	100.171
1424	100.171
1425	100.171
1426	100.171
1427	100.171
1428	100.171
1429	100.171
1430	100.171
1431	100.171
1432	100.171
1433	100.171
1434	100.171
1435	100.171
1436	100.171
1437	100.171
1438	100.171
1439	100.171
1440	100.171
1441	100.171
1442	100.171
1443	100.171
1444	100.171
1445	100.171
1446	100.171
1447	100.171
1448	100.171
1449	100.171
1450	100.171
1451	100.171
1452	100.171
1453	100.171
1454	100.171
1455	100.171
1456	100.171
1457	100.171
1458	100.171
1459	100.171
1460	100.171
1461	100.171
1462	100.171
1463	100.171
1464	100.171
1465	100.171
1466	100.171
1467	100.171
1468	100.171
1469	100.171
1470	100.171
1471	100.171
1472	100.171
1473	100.171
1474	100.171
1475	100.171
1476	100.171
1477	100.171
1478	100.171
1479	100.171
1480	100.171
1481	100.171
1482	100.171
1483	100.171
1484	100.171
1485	100.171
1486	100.171
1487	100.171
1488	100.171
1489	100.171
1490	100.171
1491	100.171
1492	100.171
1493	100.171
1494	100.171
1495	100.171
1496	100.171
1497	100.171
1498	100.171
1499	100.171
1500	100.171
1501	100.171
1502	100.171
1503	100.171
1504	100.171
1505	100.171
1506	100.171
1507	100.171
1508	100.171
1509	100.171
1510	100.171
1511	100.171
1512	100.171
1513	100.171
1514	100.171
1515	100.171
1516	100.171
1517	100.171
1518	100.171
1519	100.171
1520	100.171
1521	100.171
1522	100.171
1523	100.171
1524	100.171
1525	100.171
1526	100.171
1527	100.171
1528	100.171
1529	100.171
1530	100.171
1531	100.171
1532	100.171
1533	100.171
1534	100.171
1535	100.171
1536	100.171
1537	100.171
1538	100.171
1539	100.171
1540	100.171
1541	100.171
1542	100.171
1543	100.171
1544	100.171
1545	100.171
1546	100.171
1547	100.171
1548	100.171
1549	100.171
1550	100.171
1551	100.171
1552	100.171
1553	100.171
1554	100.171
1555	100.171
1556	100.171
1557	100.171
1558	100.171
1559	100.171
1560	100.171
1561	100.171
1562	100.171
1563	100.171
1564	100.171
1565	100.171
1566	100.171
1567	100.171
1568	100.171
1569	100.171
1570	100.171
1571	100.171
1572	100.171
1573	100.171
1574	100.171
1575	100.171
1576	100.171
1577	100.171
1578	100.171
1579	100.171
1580	100.171
1581	100.171
1582	100.171
1583	100.171
1584	100.171
1585	100.171
1586	100.171
1587	100.171
1588	100.171
1589	100.171
1590	100.171
1591	100.171
1592	100.171
1593	100.171
1594	100.171
1595	100.171
1596	100.171
1597	100.171
1598	100.171
1599	100.171
1600	100.171
1601	100.171
1602	100.171
1603	100.171
1604	100.171
1605	100.171
1606	100.171
1607	100.171
1608	100.171
1609	100.171
1610	100.171
1611	100.171
1612	100.171
1613	100.171
1614	100.171
1615	100.171
1616	100.171
1617	100.171
1618	100.171
1619	100.171
1620	100.171
1621	100.171
1622	100.171
1623	100.171
1624	100.171
1625	100.171
1626	100.171
1627	100.171
1628	100.171
1629	100.171
1630	100.171
1631	100.171
1632	100.171
1633	100.171
1634	100.171
1635	100.171
1636	100.171
1637	100.171
1638	100.171
1639	100.171
1640	100.171
1641	100.171
1642	100.171
1643	100.171
1644	100.171
1645	100.171
1646	100.171
1647	100.171
1648	100.171
1649	100.171
1650	100.171
1651	100.171
1652	100.171
1653	100.171
1654	100.171
1655	100.171
1656	100.171
1657	100.171
1658	100.171
1659	100.171
1660	100.171
1661	100.171
1662	100.171
1663	100.171
1664	100.171
1665	100.171
1666	100.171
1667	100.171
1668	100.171
1669	100.171
1670	100.171
1671	100.171
1672	100.171
1673	100.171
1674	100.171
1675	100.171
1676	100.171
1677	100.171
1678	100.171
1679	100.171
1680	100.171
1681	100.171
1682	100.171
1683	100.171
1684	100.171
1685	100.171
1686	100.171
1687	100.171
1688	100.171
1689	100.171
1690	100.171
1691	100.171
1692	100.171
1693	100.171
1694	100.171
1695	100.171
1696	100.171
1697	100.171
1698	100.171
1699	100.171
1700	100.171
1701	100.171
1702	100.171
1703	100.171
1704	100.171
1705	100.171
1706	100.171
1707	100.171
1708	100.171
1709	100.171
1710	100.171
1711	100.171
1712	100.171
1713	100.171
1714	100.171
1715	100.171
1716	100.171
1717	100.171
1718	100.171
1719	100.171
1720	100.171
1721	100.171
1722	100.171
1723	100.171
1724	100.171
1725	100.171
1726	100.171
1727	100.171
1728	100.171
1729	100.171
1730	100.171
1731	100.171
1732	100.171
1733	100.171
1734	100.171
1735	100.171
1736	100.171
1737	100.171
1738	100.171
1739	100.171
1740	100.171
1741	100.171
1742	100.171
1743	100.171
1744	100.171
1745	100.171
1746	100.171
1747	100.171
1748	100.171
1749	100.171
1750	100.171
1751	100.171
1752	100.171
1753	100.171
1754	100.171
1755	100.171
1756	100.171
1757	100.171
1758	100.171
1759	100.171
1760	100.171
1761	100.171
1762	100.171
1763	100.171
1764	100.171
1765	100.171
1766	100.171
1767	100.171
1768	100.171
1769	100.171
1770	100.171
1771	100.171
1772	100.171
1773	100.171
1774	100.171
1775	100.171
1776	100.171
1777	100.171
1778	100.171
1779	100.171
1780	100.171
1781	100.171
1782	100.171
1783	100.171
1784	100.171
1785	100.171
1786	100.171
1787	100.171
1788	100.171
1789	100.171
1790	100.171
1791	100.171
1792	100.171
1793	100.171
1794	100.171
1795	100.171
1796	100.171
1797	100.171
1798	100.171
1799	100.171
1800	100.171
1801	100.171
1802	100.171
1803	100.171
1804	100.171
1805	100.171
1806	100.171
1807	100.171
1808	100.171
1809	100.171
1810	100.171
1811	100.171
1812	100.049
1813	100.049
1814	100.049
1815	100.049
1816	100.049
1817	100.049
1818	100.049
1819	100.049
1820	100.049
1821	100.049
1822	100.049
1823	100.049
1824	100.049
1825	100.049
1826	100.049
1827	100.049
1828	100.049
1829	100.049
1830	100.049
1831	100.049
1832	100.049
1833	100.049
1834	100.049
1835	100.049
1836	100.049
1837	100.049
1838	100.049
1839	100.049
1840	100.049
1841	100.049
1842	100.049
1843	100.049
1844	100.049
1845	100.049
1846	100.049
1847	100.049
1848	100.049
1849	100.049
1850	100.049
1851	100.049
1852	100.049
1853	100.049
1854	100.049
1855	100.049
1856	100.049
1857	100.049
1858	100.049
1859	100.049
1860	100.049
1861	100.049
1862	100.049
1863	100.049
1864	100.049
1865	100.049
1866	100.049
1867	100.049
1868	100.049
1869	100.049
1870	100.049
1871	100.049
1872	100.049
1873	100.049
1874	100.049
1875	100.049
1876	100.049
1877	100.049
1878	100.049
1879	100.049
1880	100.049
1881	100.049
1882	100.049
1883	100.049
1884	100.049
1885	100.049
1886	100.049
1887	100.049
1888	100.049
1889	100.049
1890	100.049
1891	100.049
1892	100.049
1893	100.049
1894	100.049
1895	100.049
1896	100.049
1897	100.049
1898	100.049
1899	100.049
1900	100.049
1901	100.049
1902	100.049
1903	100.049
1904	100.049
1905	100.049
1906	100.049
1907	100.049
1908	100.049
1909	100.049
1910	100.049
1911	100.049
1912	100.049
1913	100.049
1914	100.049
1915	100.049
1916	100.049
1917	100.049
1918	100.049
1919	100.049
1920	100.049
1921	100.049
1922	100.049
1923	100.049
1924	100.049
1925	100.049
1926	100.049
1927	100.049
1928	100.049
1929	100.049
1930	100.049
1931	100.049
1932	100.049
1933	100.049
1934	100.049
1935	100.049
1936	100.049
1937	100.049
1938	100.049
1939	100.049
1940	100.049
1941	100.049
1942	100.049
1943	100.049
1944	100.049
1945	100.049
1946	100.049
1947	100.049
1948	100.049
1949	100.049
1950	100.049
1951	100.049
1952	100.049
1953	100.049
1954	100.049
1955	100.049
1956	100.049
1957	100.049
1958	100.049
1959	100.049
1960	100.049
1961	100.049
1962	100.049
1963	100.049
1964	100.049
1965	100.049
1966	100.049
1967	100.049
1968	100.049
1969	100.049
1970	100.049
1971	100.049
1972	100.049
1973	100.049
1974	100.049
1975	100.049
1976	100.049
1977	100.049
1978	100.049
1979	100.049
1980	100.049
1981	100.049
1982	100.049
1983	100.049
1984	100.049
1985	100.049
1986	100.049
1987	100.049
1988	100.049
1989	100.049
1990	100.049
1991	100.049
1992	100.049
1993	100.049
1994	100.049
1995	100.049
1996	100.049
1997	100.049
1998	100.049
1999	100.049
[truncated: 3,001 more rows]
